# Supplementary material for: μ-Oxo-bis[(octacosafluoro-meso-tetraphenylporphyrinato)iron(iii)] – synthesis, crystal structure, and catalytic activity in oxidation reactions
Source: Chem Sci. 2022 Dec 7;14(2):257–65. doi: 10.1039/d2sc06083c (PMC9811517; doi:10.1039/d2sc06083c)
Supplement: SC-014-D2SC06083C-s002 [file SC-014-D2SC06083C-s002.cif]

# Electronic Supplementary Material (ESI) for Chemical Science.
# This journal is © The Royal Society of Chemistry 2022

####################################################################### 
# 
# This file contains crystal structure data downloaded from the 
# Cambridge Structural Database (CSD) hosted by the Cambridge 
# Crystallographic Data Centre (CCDC).
# 
# Full information about CCDC data access policies and citation 
# guidelines are available at http://www.ccdc.cam.ac.uk/access/V1 
# 
# Audit and citation data items may have been added by the CCDC. 
# Please retain this information to preserve the provenance of 
# this file and to allow appropriate attribution of the data. 
# 
#######################################################################

data_Kno-TS585
_database_code_depnum_ccdc_archive 'CCDC 2209872'
loop_
_audit_author_name
_audit_author_address
'Olga Kataeva'
;A E Arbuzov Institute of Organic and Physical Chemistry
Russia
;
_audit_update_record             
;
2022-09-27 deposited with the CCDC.	2022-12-07 downloaded from the CCDC.
;

_audit_creation_method           SHELXL-2018/3
_shelx_SHELXL_version_number     2018/3
_chemical_name_systematic        
1,1',2,2'-Tetramethyl-9H,9'H-[4,4'-bicarbazole]-3,3'-diol
_chemical_name_common            'Sorazolon E2'
_chemical_melting_point          '> 573 K'
_chemical_formula_moiety         'C28 H24 N2 O2, C1 H4 O1'
_chemical_formula_sum            'C29 H28 N2 O3'
_chemical_formula_weight         452.53

loop_
_atom_type_symbol
_atom_type_description
_atom_type_scat_dispersion_real
_atom_type_scat_dispersion_imag
_atom_type_scat_source
C C 0.0033 0.0016 'International Tables Vol C Tables 4.2.6.8 and 6.1.1.4'
H H 0.0000 0.0000 'International Tables Vol C Tables 4.2.6.8 and 6.1.1.4'
N N 0.0061 0.0033 'International Tables Vol C Tables 4.2.6.8 and 6.1.1.4'
O O 0.0106 0.0060 'International Tables Vol C Tables 4.2.6.8 and 6.1.1.4'

_space_group_crystal_system      triclinic
_space_group_IT_number           2
_space_group_name_H-M_alt        'P -1'
_space_group_name_Hall           '-P 1'

_shelx_space_group_comment       
;
The symmetry employed for this shelxl refinement is uniquely defined
by the following loop, which should always be used as a source of
symmetry information in preference to the above space-group names.
They are only intended as comments.
;

loop_
_space_group_symop_operation_xyz
'x, y, z'
'-x, -y, -z'

_cell_length_a                   8.7151(3)
_cell_length_b                   9.8582(3)
_cell_length_c                   14.9790(4)
_cell_angle_alpha                109.0170(10)
_cell_angle_beta                 94.5960(10)
_cell_angle_gamma                107.7110(10)
_cell_volume                     1135.83(6)
_cell_formula_units_Z            2
_cell_measurement_temperature    150(2)
_cell_measurement_reflns_used    9896
_cell_measurement_theta_min      2.64
_cell_measurement_theta_max      28.28

_exptl_crystal_description       block
_exptl_crystal_colour            colorless
_exptl_crystal_density_meas      ?
_exptl_crystal_density_method    ?
_exptl_crystal_density_diffrn    1.323
_exptl_crystal_F_000             480
_exptl_transmission_factor_min   0.6255
_exptl_transmission_factor_max   0.8621
_exptl_crystal_size_max          0.491
_exptl_crystal_size_mid          0.379
_exptl_crystal_size_min          0.130
_exptl_absorpt_coefficient_mu    0.086
_shelx_estimated_absorpt_T_min   0.959
_shelx_estimated_absorpt_T_max   0.989
_exptl_absorpt_correction_type   multi-scan
_exptl_absorpt_correction_T_min  ?
_exptl_absorpt_correction_T_max  ?
_exptl_absorpt_process_details   
'SADABS-2016/2 - Bruker AXS area detector scaling and absorption correction'
_exptl_absorpt_special_details   ?
_diffrn_ambient_temperature      150(2)
_diffrn_radiation_wavelength     0.71073
_diffrn_radiation_type           MoK\a
_diffrn_source                   'microfocus X-ray tube'
_diffrn_measurement_device_type  'Bruker AXS D8 Venture'
_diffrn_measurement_method       'omega and phi scans'
_diffrn_detector_area_resol_mean ?
_diffrn_reflns_number            58937
_diffrn_reflns_av_unetI/netI     0.0606
_diffrn_reflns_av_R_equivalents  0.0936
_diffrn_reflns_limit_h_min       -11
_diffrn_reflns_limit_h_max       11
_diffrn_reflns_limit_k_min       -13
_diffrn_reflns_limit_k_max       13
_diffrn_reflns_limit_l_min       -19
_diffrn_reflns_limit_l_max       19
_diffrn_reflns_theta_min         2.638
_diffrn_reflns_theta_max         28.327
_diffrn_reflns_theta_full        25.242
_diffrn_measured_fraction_theta_max 0.998
_diffrn_measured_fraction_theta_full 0.999
_diffrn_reflns_Laue_measured_fraction_max 0.998
_diffrn_reflns_Laue_measured_fraction_full 0.999
_diffrn_reflns_point_group_measured_fraction_max 0.998
_diffrn_reflns_point_group_measured_fraction_full 0.999
_reflns_number_total             5640
_reflns_number_gt                4896
_reflns_threshold_expression     'I > 2\s(I)'
_reflns_Friedel_coverage         0.000
_reflns_Friedel_fraction_max     .
_reflns_Friedel_fraction_full    .

_reflns_special_details          
;
 Reflections were merged by SHELXL according to the crystal
 class for the calculation of statistics and refinement.
 
 _reflns_Friedel_fraction is defined as the number of unique
 Friedel pairs measured divided by the number that would be
 possible theoretically, ignoring centric projections and
 systematic absences.
;

_computing_data_collection       'Bruker APEX2'
_computing_cell_refinement       'Bruker SAINT'
_computing_data_reduction        'Bruker SAINT'
_computing_structure_solution    'SHELXS-97 (Sheldrick 2008)'
_computing_structure_refinement  'SHELXL-2018/3 (Sheldrick, 2018)'
_computing_molecular_graphics    'Bruker SHELXTL'
_computing_publication_material  'Bruker SHELXTL'
_refine_special_details          ?
_refine_ls_structure_factor_coef Fsqd
_refine_ls_matrix_type           full
_refine_ls_weighting_scheme      calc
_refine_ls_weighting_details     
'w=1/[\s^2^(Fo^2^)+(0.0930P)^2^+0.4450P] where P=(Fo^2^+2Fc^2^)/3'
_atom_sites_solution_primary     ?
_atom_sites_solution_secondary   ?
_atom_sites_solution_hydrogens   mixed
_refine_ls_hydrogen_treatment    mixed
_refine_ls_extinction_method     none
_refine_ls_extinction_coef       .
_refine_ls_number_reflns         5640
_refine_ls_number_parameters     332
_refine_ls_number_restraints     0
_refine_ls_R_factor_all          0.0641
_refine_ls_R_factor_gt           0.0573
_refine_ls_wR_factor_ref         0.1624
_refine_ls_wR_factor_gt          0.1551
_refine_ls_goodness_of_fit_ref   1.028
_refine_ls_restrained_S_all      1.028
_refine_ls_shift/su_max          0.000
_refine_ls_shift/su_mean         0.000

loop_
_atom_site_label
_atom_site_type_symbol
_atom_site_fract_x
_atom_site_fract_y
_atom_site_fract_z
_atom_site_U_iso_or_equiv
_atom_site_adp_type
_atom_site_occupancy
_atom_site_site_symmetry_order
_atom_site_calc_flag
_atom_site_refinement_flags_posn
_atom_site_refinement_flags_adp
_atom_site_refinement_flags_occupancy
_atom_site_disorder_assembly
_atom_site_disorder_group
C1 C 0.61647(15) 0.49287(15) 0.32092(9) 0.0224(3) Uani 1 1 d . . . . .
C2 C 0.75895(16) 0.61849(15) 0.36702(9) 0.0264(3) Uani 1 1 d . . . . .
C3 C 0.84663(16) 0.64890(16) 0.45885(10) 0.0271(3) Uani 1 1 d . . . . .
C4 C 0.79039(16) 0.55006(15) 0.50752(9) 0.0243(3) Uani 1 1 d . . . . .
C5 C 0.64686(16) 0.42318(15) 0.46116(9) 0.0225(3) Uani 1 1 d . . . . .
N6 N 0.56857(15) 0.30723(14) 0.49358(8) 0.0269(3) Uani 1 1 d . . . . .
H6 H 0.582(2) 0.319(2) 0.5577(15) 0.037(5) Uiso 1 1 d . . . . .
C7 C 0.43321(17) 0.20325(16) 0.42374(10) 0.0278(3) Uani 1 1 d . . . . .
C8 C 0.3195(2) 0.06811(18) 0.42337(11) 0.0378(4) Uani 1 1 d . . . . .
H8A H 0.325705 0.038104 0.477338 0.045 Uiso 1 1 calc R U . . .
C9 C 0.1973(2) -0.0210(2) 0.34183(12) 0.0421(4) Uani 1 1 d . . . . .
H9A H 0.119375 -0.114000 0.339800 0.051 Uiso 1 1 calc R U . . .
C10 C 0.18611(19) 0.02326(18) 0.26234(11) 0.0355(3) Uani 1 1 d . . . . .
H10A H 0.100324 -0.039492 0.207672 0.043 Uiso 1 1 calc R U . . .
C11 C 0.29895(16) 0.15775(16) 0.26247(10) 0.0274(3) Uani 1 1 d . . . . .
H11A H 0.291053 0.187121 0.208329 0.033 Uiso 1 1 calc R U . . .
C12 C 0.42478(16) 0.24955(15) 0.34378(9) 0.0237(3) Uani 1 1 d . . . . .
C13 C 0.56158(15) 0.39175(14) 0.36876(9) 0.0215(3) Uani 1 1 d . . . . .
C14 C 0.52578(15) 0.46466(15) 0.22402(9) 0.0229(3) Uani 1 1 d . . . . .
C15 C 0.41135(16) 0.53396(15) 0.21363(9) 0.0249(3) Uani 1 1 d . . . . .
C16 C 0.30715(17) 0.49288(16) 0.12430(10) 0.0276(3) Uani 1 1 d . . . . .
C17 C 0.32600(17) 0.38772(16) 0.04081(9) 0.0273(3) Uani 1 1 d . . . . .
C18 C 0.44934(16) 0.32691(16) 0.05016(9) 0.0259(3) Uani 1 1 d . . . . .
N19 N 0.49684(16) 0.22702(15) -0.02079(9) 0.0321(3) Uani 1 1 d . . . . .
H19 H 0.461(3) 0.194(3) -0.0850(17) 0.052(6) Uiso 1 1 d . . . . .
C20 C 0.62262(19) 0.19632(18) 0.02093(10) 0.0325(3) Uani 1 1 d . . . . .
C21 C 0.7065(2) 0.1019(2) -0.02298(13) 0.0458(4) Uani 1 1 d . . . . .
H21A H 0.679746 0.046068 -0.090542 0.055 Uiso 1 1 calc R U . . .
C22 C 0.8302(3) 0.0922(3) 0.03536(15) 0.0543(5) Uani 1 1 d . . . . .
H22A H 0.888858 0.027559 0.007186 0.065 Uiso 1 1 calc R U . . .
C23 C 0.8719(2) 0.1746(3) 0.13452(14) 0.0490(4) Uani 1 1 d . . . . .
H23A H 0.959704 0.167195 0.172302 0.059 Uiso 1 1 calc R U . . .
C24 C 0.78637(19) 0.2671(2) 0.17846(11) 0.0361(3) Uani 1 1 d . . . . .
H24A H 0.814031 0.322314 0.246095 0.043 Uiso 1 1 calc R U . . .
C25 C 0.65860(17) 0.27763(16) 0.12141(10) 0.0277(3) Uani 1 1 d . . . . .
C26 C 0.54659(16) 0.36131(15) 0.14024(9) 0.0242(3) Uani 1 1 d . . . . .
O27 O 0.82274(15) 0.72025(13) 0.32247(8) 0.0401(3) Uani 1 1 d . . . . .
H27 H 0.759(3) 0.678(3) 0.2635(18) 0.059(6) Uiso 1 1 d . . . . .
C28 C 1.00229(19) 0.78705(19) 0.50233(12) 0.0389(4) Uani 1 1 d . . . . .
H28A H 1.001962 0.861387 0.472057 0.058 Uiso 1 1 calc R U . . .
H28B H 1.097585 0.755346 0.491464 0.058 Uiso 1 1 calc R U . . .
H28C H 1.008440 0.834166 0.571730 0.058 Uiso 1 1 calc R U . . .
C29 C 0.88090(18) 0.57574(18) 0.60500(10) 0.0310(3) Uani 1 1 d . . . . .
H29A H 0.887833 0.675269 0.651235 0.047 Uiso 1 1 calc R U . . .
H29B H 0.991968 0.574261 0.600426 0.047 Uiso 1 1 calc R U . . .
H29C H 0.821757 0.494381 0.626733 0.047 Uiso 1 1 calc R U . . .
O30 O 0.39749(13) 0.64440(12) 0.29547(7) 0.0308(2) Uani 1 1 d . . . . .
H30 H 0.416(3) 0.737(3) 0.2842(18) 0.062(7) Uiso 1 1 d . . . . .
C31 C 0.1740(2) 0.5605(2) 0.12084(12) 0.0378(3) Uani 1 1 d . . . . .
H31A H 0.162421 0.612291 0.186597 0.057 Uiso 1 1 calc R U . . .
H31B H 0.069688 0.478498 0.084803 0.057 Uiso 1 1 calc R U . . .
H31C H 0.203259 0.634461 0.088889 0.057 Uiso 1 1 calc R U . . .
C32 C 0.2196(2) 0.3407(2) -0.05636(11) 0.0384(4) Uani 1 1 d . . . . .
H32A H 0.232507 0.431294 -0.072977 0.058 Uiso 1 1 calc R U . . .
H32B H 0.104345 0.293063 -0.054062 0.058 Uiso 1 1 calc R U . . .
H32C H 0.252977 0.267239 -0.105158 0.058 Uiso 1 1 calc R U . . .
O33 O 0.50989(16) 0.89973(14) 0.24209(9) 0.0427(3) Uani 1 1 d . . . . .
H33 H 0.436(4) 0.956(3) 0.252(2) 0.091(10) Uiso 1 1 d . . . . .
C34 C 0.6643(2) 0.9968(2) 0.30509(13) 0.0450(4) Uani 1 1 d . . . . .
H34A H 0.697456 1.096779 0.298379 0.067 Uiso 1 1 calc R U . . .
H34B H 0.747531 0.949935 0.288266 0.067 Uiso 1 1 calc R U . . .
H34C H 0.653896 1.010371 0.371828 0.067 Uiso 1 1 calc R U . . .

loop_
_atom_site_aniso_label
_atom_site_aniso_U_11
_atom_site_aniso_U_22
_atom_site_aniso_U_33
_atom_site_aniso_U_23
_atom_site_aniso_U_13
_atom_site_aniso_U_12
C1 0.0224(6) 0.0273(6) 0.0156(5) 0.0070(5) 0.0003(4) 0.0079(5)
C2 0.0255(6) 0.0285(6) 0.0219(6) 0.0111(5) 0.0008(5) 0.0042(5)
C3 0.0228(6) 0.0304(7) 0.0211(6) 0.0063(5) -0.0018(5) 0.0048(5)
C4 0.0230(6) 0.0305(6) 0.0162(5) 0.0055(5) -0.0003(4) 0.0093(5)
C5 0.0239(6) 0.0270(6) 0.0161(5) 0.0076(5) 0.0024(4) 0.0091(5)
N6 0.0300(6) 0.0317(6) 0.0175(5) 0.0108(4) 0.0020(4) 0.0077(5)
C7 0.0291(7) 0.0310(7) 0.0201(6) 0.0090(5) 0.0045(5) 0.0068(5)
C8 0.0420(8) 0.0375(8) 0.0287(7) 0.0158(6) 0.0084(6) 0.0024(7)
C9 0.0391(8) 0.0385(8) 0.0347(8) 0.0120(7) 0.0074(7) -0.0040(7)
C10 0.0287(7) 0.0367(8) 0.0271(7) 0.0054(6) 0.0021(5) 0.0001(6)
C11 0.0241(6) 0.0317(7) 0.0202(6) 0.0061(5) 0.0018(5) 0.0060(5)
C12 0.0228(6) 0.0274(6) 0.0188(6) 0.0074(5) 0.0035(5) 0.0072(5)
C13 0.0205(6) 0.0259(6) 0.0156(5) 0.0060(5) 0.0010(4) 0.0074(5)
C14 0.0216(6) 0.0275(6) 0.0182(6) 0.0106(5) 0.0002(4) 0.0053(5)
C15 0.0252(6) 0.0300(6) 0.0198(6) 0.0109(5) 0.0028(5) 0.0087(5)
C16 0.0251(6) 0.0344(7) 0.0242(6) 0.0138(5) 0.0000(5) 0.0099(5)
C17 0.0257(6) 0.0329(7) 0.0204(6) 0.0120(5) -0.0029(5) 0.0059(5)
C18 0.0263(6) 0.0303(6) 0.0179(6) 0.0094(5) -0.0001(5) 0.0062(5)
N19 0.0375(7) 0.0397(7) 0.0174(5) 0.0080(5) 0.0006(5) 0.0151(5)
C20 0.0363(7) 0.0399(8) 0.0233(7) 0.0119(6) 0.0052(5) 0.0160(6)
C21 0.0558(11) 0.0573(10) 0.0306(8) 0.0121(8) 0.0130(7) 0.0318(9)
C22 0.0575(12) 0.0748(13) 0.0459(10) 0.0189(10) 0.0167(9) 0.0461(11)
C23 0.0452(10) 0.0699(12) 0.0436(9) 0.0218(9) 0.0071(8) 0.0357(9)
C24 0.0335(7) 0.0495(9) 0.0290(7) 0.0149(7) 0.0025(6) 0.0201(7)
C25 0.0279(6) 0.0347(7) 0.0220(6) 0.0113(5) 0.0037(5) 0.0122(5)
C26 0.0234(6) 0.0291(6) 0.0183(6) 0.0100(5) 0.0004(5) 0.0065(5)
O27 0.0384(6) 0.0398(6) 0.0321(6) 0.0207(5) -0.0053(5) -0.0049(5)
C28 0.0305(7) 0.0398(8) 0.0305(7) 0.0104(6) -0.0064(6) -0.0035(6)
C29 0.0300(7) 0.0394(7) 0.0186(6) 0.0074(6) -0.0033(5) 0.0109(6)
O30 0.0391(6) 0.0351(5) 0.0218(5) 0.0109(4) 0.0057(4) 0.0173(4)
C31 0.0337(8) 0.0489(9) 0.0351(8) 0.0171(7) 0.0001(6) 0.0204(7)
C32 0.0389(8) 0.0470(9) 0.0235(7) 0.0120(6) -0.0081(6) 0.0120(7)
O33 0.0470(7) 0.0389(6) 0.0350(6) 0.0074(5) -0.0068(5) 0.0157(5)
C34 0.0448(9) 0.0407(9) 0.0409(9) 0.0116(7) -0.0033(7) 0.0102(7)

_geom_special_details            
;
 All esds (except the esd in the dihedral angle between two l.s. planes)
 are estimated using the full covariance matrix.  The cell esds are taken
 into account individually in the estimation of esds in distances, angles
 and torsion angles; correlations between esds in cell parameters are only
 used when they are defined by crystal symmetry.  An approximate (isotropic)
 treatment of cell esds is used for estimating esds involving l.s. planes.
;

loop_
_geom_bond_atom_site_label_1
_geom_bond_atom_site_label_2
_geom_bond_distance
_geom_bond_site_symmetry_2
_geom_bond_publ_flag
C1 C2 1.3864(18) . ?
C1 C13 1.4024(17) . ?
C1 C14 1.4927(16) . ?
C2 O27 1.3846(16) . ?
C2 C3 1.4104(18) . ?
C3 C4 1.3966(19) . ?
C3 C28 1.5085(19) . ?
C4 C5 1.3979(18) . ?
C4 C29 1.5071(17) . ?
C5 N6 1.3958(16) . ?
C5 C13 1.4070(16) . ?
N6 C7 1.3800(18) . ?
N6 H6 0.92(2) . ?
C7 C8 1.396(2) . ?
C7 C12 1.4181(18) . ?
C8 C9 1.386(2) . ?
C8 H8A 0.9500 . ?
C9 C10 1.401(2) . ?
C9 H9A 0.9500 . ?
C10 C11 1.389(2) . ?
C10 H10A 0.9500 . ?
C11 C12 1.4031(18) . ?
C11 H11A 0.9500 . ?
C12 C13 1.4479(17) . ?
C14 C15 1.3944(18) . ?
C14 C26 1.4005(18) . ?
C15 O30 1.3917(16) . ?
C15 C16 1.4169(17) . ?
C16 C17 1.399(2) . ?
C16 C31 1.509(2) . ?
C17 C18 1.3989(19) . ?
C17 C32 1.5084(18) . ?
C18 N19 1.3809(19) . ?
C18 C26 1.4134(17) . ?
N19 C20 1.3781(19) . ?
N19 H19 0.90(2) . ?
C20 C21 1.388(2) . ?
C20 C25 1.4111(19) . ?
C21 C22 1.379(3) . ?
C21 H21A 0.9500 . ?
C22 C23 1.395(3) . ?
C22 H22A 0.9500 . ?
C23 C24 1.386(2) . ?
C23 H23A 0.9500 . ?
C24 C25 1.3990(19) . ?
C24 H24A 0.9500 . ?
C25 C26 1.4475(19) . ?
O27 H27 0.90(3) . ?
C28 H28A 0.9800 . ?
C28 H28B 0.9800 . ?
C28 H28C 0.9800 . ?
C29 H29A 0.9800 . ?
C29 H29B 0.9800 . ?
C29 H29C 0.9800 . ?
O30 H30 0.95(3) . ?
C31 H31A 0.9800 . ?
C31 H31B 0.9800 . ?
C31 H31C 0.9800 . ?
C32 H32A 0.9800 . ?
C32 H32B 0.9800 . ?
C32 H32C 0.9800 . ?
O33 C34 1.429(2) . ?
O33 H33 0.96(3) . ?
C34 H34A 0.9800 . ?
C34 H34B 0.9800 . ?
C34 H34C 0.9800 . ?

loop_
_geom_angle_atom_site_label_1
_geom_angle_atom_site_label_2
_geom_angle_atom_site_label_3
_geom_angle
_geom_angle_site_symmetry_1
_geom_angle_site_symmetry_3
_geom_angle_publ_flag
C2 C1 C13 117.13(11) . . ?
C2 C1 C14 121.75(11) . . ?
C13 C1 C14 121.12(11) . . ?
O27 C2 C1 120.09(12) . . ?
O27 C2 C3 116.82(12) . . ?
C1 C2 C3 123.08(12) . . ?
C4 C3 C2 119.91(12) . . ?
C4 C3 C28 120.91(12) . . ?
C2 C3 C28 119.17(13) . . ?
C3 C4 C5 117.15(11) . . ?
C3 C4 C29 122.06(12) . . ?
C5 C4 C29 120.78(12) . . ?
N6 C5 C4 128.01(11) . . ?
N6 C5 C13 109.23(11) . . ?
C4 C5 C13 122.72(12) . . ?
C7 N6 C5 108.37(10) . . ?
C7 N6 H6 124.6(12) . . ?
C5 N6 H6 123.4(12) . . ?
N6 C7 C8 129.07(13) . . ?
N6 C7 C12 109.36(12) . . ?
C8 C7 C12 121.53(13) . . ?
C9 C8 C7 117.95(14) . . ?
C9 C8 H8A 121.0 . . ?
C7 C8 H8A 121.0 . . ?
C8 C9 C10 121.40(14) . . ?
C8 C9 H9A 119.3 . . ?
C10 C9 H9A 119.3 . . ?
C11 C10 C9 120.81(14) . . ?
C11 C10 H10A 119.6 . . ?
C9 C10 H10A 119.6 . . ?
C10 C11 C12 119.00(13) . . ?
C10 C11 H11A 120.5 . . ?
C12 C11 H11A 120.5 . . ?
C11 C12 C7 119.30(12) . . ?
C11 C12 C13 134.35(12) . . ?
C7 C12 C13 106.35(11) . . ?
C1 C13 C5 119.97(11) . . ?
C1 C13 C12 133.35(11) . . ?
C5 C13 C12 106.68(11) . . ?
C15 C14 C26 117.40(11) . . ?
C15 C14 C1 121.49(12) . . ?
C26 C14 C1 121.04(11) . . ?
O30 C15 C14 117.89(11) . . ?
O30 C15 C16 119.56(12) . . ?
C14 C15 C16 122.52(13) . . ?
C17 C16 C15 119.87(12) . . ?
C17 C16 C31 120.69(12) . . ?
C15 C16 C31 119.42(13) . . ?
C18 C17 C16 117.40(12) . . ?
C18 C17 C32 120.38(13) . . ?
C16 C17 C32 122.21(13) . . ?
N19 C18 C17 128.71(12) . . ?
N19 C18 C26 108.76(12) . . ?
C17 C18 C26 122.52(13) . . ?
C20 N19 C18 109.10(11) . . ?
C20 N19 H19 123.8(14) . . ?
C18 N19 H19 126.8(14) . . ?
N19 C20 C21 128.71(14) . . ?
N19 C20 C25 109.23(13) . . ?
C21 C20 C25 122.06(14) . . ?
C22 C21 C20 117.35(16) . . ?
C22 C21 H21A 121.3 . . ?
C20 C21 H21A 121.3 . . ?
C21 C22 C23 121.94(17) . . ?
C21 C22 H22A 119.0 . . ?
C23 C22 H22A 119.0 . . ?
C24 C23 C22 120.63(16) . . ?
C24 C23 H23A 119.7 . . ?
C22 C23 H23A 119.7 . . ?
C23 C24 C25 118.80(15) . . ?
C23 C24 H24A 120.6 . . ?
C25 C24 H24A 120.6 . . ?
C24 C25 C20 119.18(14) . . ?
C24 C25 C26 134.55(13) . . ?
C20 C25 C26 106.25(12) . . ?
C14 C26 C18 119.97(12) . . ?
C14 C26 C25 133.32(12) . . ?
C18 C26 C25 106.66(11) . . ?
C2 O27 H27 104.5(15) . . ?
C3 C28 H28A 109.5 . . ?
C3 C28 H28B 109.5 . . ?
H28A C28 H28B 109.5 . . ?
C3 C28 H28C 109.5 . . ?
H28A C28 H28C 109.5 . . ?
H28B C28 H28C 109.5 . . ?
C4 C29 H29A 109.5 . . ?
C4 C29 H29B 109.5 . . ?
H29A C29 H29B 109.5 . . ?
C4 C29 H29C 109.5 . . ?
H29A C29 H29C 109.5 . . ?
H29B C29 H29C 109.5 . . ?
C15 O30 H30 108.8(15) . . ?
C16 C31 H31A 109.5 . . ?
C16 C31 H31B 109.5 . . ?
H31A C31 H31B 109.5 . . ?
C16 C31 H31C 109.5 . . ?
H31A C31 H31C 109.5 . . ?
H31B C31 H31C 109.5 . . ?
C17 C32 H32A 109.5 . . ?
C17 C32 H32B 109.5 . . ?
H32A C32 H32B 109.5 . . ?
C17 C32 H32C 109.5 . . ?
H32A C32 H32C 109.5 . . ?
H32B C32 H32C 109.5 . . ?
C34 O33 H33 107.9(18) . . ?
O33 C34 H34A 109.5 . . ?
O33 C34 H34B 109.5 . . ?
H34A C34 H34B 109.5 . . ?
O33 C34 H34C 109.5 . . ?
H34A C34 H34C 109.5 . . ?
H34B C34 H34C 109.5 . . ?

loop_
_geom_torsion_atom_site_label_1
_geom_torsion_atom_site_label_2
_geom_torsion_atom_site_label_3
_geom_torsion_atom_site_label_4
_geom_torsion
_geom_torsion_site_symmetry_1
_geom_torsion_site_symmetry_2
_geom_torsion_site_symmetry_3
_geom_torsion_site_symmetry_4
_geom_torsion_publ_flag
C13 C1 C2 O27 177.98(12) . . . . ?
C14 C1 C2 O27 -1.3(2) . . . . ?
C13 C1 C2 C3 -1.2(2) . . . . ?
C14 C1 C2 C3 179.48(12) . . . . ?
O27 C2 C3 C4 -179.27(13) . . . . ?
C1 C2 C3 C4 0.0(2) . . . . ?
O27 C2 C3 C28 -0.4(2) . . . . ?
C1 C2 C3 C28 178.86(14) . . . . ?
C2 C3 C4 C5 0.1(2) . . . . ?
C28 C3 C4 C5 -178.77(13) . . . . ?
C2 C3 C4 C29 178.95(13) . . . . ?
C28 C3 C4 C29 0.1(2) . . . . ?
C3 C4 C5 N6 178.59(13) . . . . ?
C29 C4 C5 N6 -0.3(2) . . . . ?
C3 C4 C5 C13 1.1(2) . . . . ?
C29 C4 C5 C13 -177.72(12) . . . . ?
C4 C5 N6 C7 -178.53(13) . . . . ?
C13 C5 N6 C7 -0.79(15) . . . . ?
C5 N6 C7 C8 178.99(15) . . . . ?
C5 N6 C7 C12 1.36(16) . . . . ?
N6 C7 C8 C9 -177.11(16) . . . . ?
C12 C7 C8 C9 0.3(2) . . . . ?
C7 C8 C9 C10 -0.7(3) . . . . ?
C8 C9 C10 C11 0.7(3) . . . . ?
C9 C10 C11 C12 -0.2(2) . . . . ?
C10 C11 C12 C7 -0.3(2) . . . . ?
C10 C11 C12 C13 178.97(15) . . . . ?
N6 C7 C12 C11 178.06(12) . . . . ?
C8 C7 C12 C11 0.2(2) . . . . ?
N6 C7 C12 C13 -1.37(15) . . . . ?
C8 C7 C12 C13 -179.22(14) . . . . ?
C2 C1 C13 C5 2.40(19) . . . . ?
C14 C1 C13 C5 -178.30(11) . . . . ?
C2 C1 C13 C12 -177.96(14) . . . . ?
C14 C1 C13 C12 1.3(2) . . . . ?
N6 C5 C13 C1 179.66(11) . . . . ?
C4 C5 C13 C1 -2.5(2) . . . . ?
N6 C5 C13 C12 -0.06(14) . . . . ?
C4 C5 C13 C12 177.82(12) . . . . ?
C11 C12 C13 C1 1.9(3) . . . . ?
C7 C12 C13 C1 -178.81(14) . . . . ?
C11 C12 C13 C5 -178.45(15) . . . . ?
C7 C12 C13 C5 0.87(14) . . . . ?
C2 C1 C14 C15 -84.73(17) . . . . ?
C13 C1 C14 C15 96.00(16) . . . . ?
C2 C1 C14 C26 98.51(16) . . . . ?
C13 C1 C14 C26 -80.76(16) . . . . ?
C26 C14 C15 O30 -175.81(11) . . . . ?
C1 C14 C15 O30 7.32(18) . . . . ?
C26 C14 C15 C16 6.03(19) . . . . ?
C1 C14 C15 C16 -170.84(12) . . . . ?
O30 C15 C16 C17 176.75(12) . . . . ?
C14 C15 C16 C17 -5.1(2) . . . . ?
O30 C15 C16 C31 -4.8(2) . . . . ?
C14 C15 C16 C31 173.37(13) . . . . ?
C15 C16 C17 C18 0.2(2) . . . . ?
C31 C16 C17 C18 -178.31(13) . . . . ?
C15 C16 C17 C32 -179.48(13) . . . . ?
C31 C16 C17 C32 2.0(2) . . . . ?
C16 C17 C18 N19 -177.20(13) . . . . ?
C32 C17 C18 N19 2.5(2) . . . . ?
C16 C17 C18 C26 3.6(2) . . . . ?
C32 C17 C18 C26 -176.71(13) . . . . ?
C17 C18 N19 C20 -179.48(14) . . . . ?
C26 C18 N19 C20 -0.22(16) . . . . ?
C18 N19 C20 C21 179.66(17) . . . . ?
C18 N19 C20 C25 0.02(17) . . . . ?
N19 C20 C21 C22 179.13(18) . . . . ?
C25 C20 C21 C22 -1.3(3) . . . . ?
C20 C21 C22 C23 -0.6(3) . . . . ?
C21 C22 C23 C24 1.6(4) . . . . ?
C22 C23 C24 C25 -0.7(3) . . . . ?
C23 C24 C25 C20 -1.2(2) . . . . ?
C23 C24 C25 C26 -178.91(17) . . . . ?
N19 C20 C25 C24 -178.16(14) . . . . ?
C21 C20 C25 C24 2.2(2) . . . . ?
N19 C20 C25 C26 0.18(17) . . . . ?
C21 C20 C25 C26 -179.49(15) . . . . ?
C15 C14 C26 C18 -2.16(19) . . . . ?
C1 C14 C26 C18 174.72(11) . . . . ?
C15 C14 C26 C25 174.80(14) . . . . ?
C1 C14 C26 C25 -8.3(2) . . . . ?
N19 C18 C26 C14 178.02(12) . . . . ?
C17 C18 C26 C14 -2.7(2) . . . . ?
N19 C18 C26 C25 0.33(15) . . . . ?
C17 C18 C26 C25 179.64(13) . . . . ?
C24 C25 C26 C14 0.4(3) . . . . ?
C20 C25 C26 C14 -177.56(14) . . . . ?
C24 C25 C26 C18 177.65(16) . . . . ?
C20 C25 C26 C18 -0.31(15) . . . . ?

_refine_diff_density_max         0.570
_refine_diff_density_min         -0.294
_refine_diff_density_rms         0.104

_shelx_res_file                  
;
TITL Kno-TS585 in P-1
    Kno-TS585.res
    created by SHELXL-2018/3 at 11:17:35 on 08-Mar-2021
CELL 0.71073 8.71510 9.85820 14.97900 109.0170 94.5960 107.7110
ZERR 2.00 0.00030 0.00030 0.00040 0.0010 0.0010 0.0010
LATT 1
SFAC C H N O
UNIT 58 56 4 6
TEMP -123.150
Acta
OMIT -3 60
OMIT 1 0 0
OMIT 0 -1 3
OMIT 0 1 0
OMIT 1 -1 1
OMIT 0 -1 1
SIZE 0.491 0.379 0.130
CONF
HTAB
L.S. 20
BOND $H
FMAP 2
PLAN 40
WGHT    0.093000    0.445000
FVAR       0.14266
C1    1    0.616472    0.492870    0.320917    11.00000    0.02244    0.02727 =
         0.01562    0.00698    0.00030    0.00795
C2    1    0.758952    0.618486    0.367023    11.00000    0.02553    0.02854 =
         0.02188    0.01107    0.00075    0.00416
C3    1    0.846633    0.648898    0.458853    11.00000    0.02282    0.03042 =
         0.02106    0.00631   -0.00185    0.00481
C4    1    0.790394    0.550057    0.507518    11.00000    0.02295    0.03047 =
         0.01623    0.00548   -0.00028    0.00930
C5    1    0.646863    0.423177    0.461163    11.00000    0.02388    0.02704 =
         0.01607    0.00757    0.00236    0.00914
N6    3    0.568567    0.307231    0.493584    11.00000    0.02999    0.03171 =
         0.01755    0.01083    0.00204    0.00766
H6    2    0.582216    0.318636    0.557749    11.00000    0.03659
C7    1    0.433210    0.203249    0.423745    11.00000    0.02909    0.03102 =
         0.02008    0.00896    0.00449    0.00678
C8    1    0.319508    0.068112    0.423370    11.00000    0.04205    0.03745 =
         0.02866    0.01585    0.00836    0.00244
AFIX  43
H8A   2    0.325705    0.038104    0.477338    11.00000   -1.20000
AFIX   0
C9    1    0.197260   -0.020971    0.341829    11.00000    0.03911    0.03846 =
         0.03468    0.01204    0.00745   -0.00404
AFIX  43
H9A   2    0.119375   -0.114000    0.339800    11.00000   -1.20000
AFIX   0
C10   1    0.186112    0.023263    0.262335    11.00000    0.02868    0.03667 =
         0.02711    0.00541    0.00212    0.00012
AFIX  43
H10A  2    0.100324   -0.039492    0.207672    11.00000   -1.20000
AFIX   0
C11   1    0.298954    0.157745    0.262470    11.00000    0.02412    0.03175 =
         0.02018    0.00607    0.00180    0.00597
AFIX  43
H11A  2    0.291053    0.187121    0.208329    11.00000   -1.20000
AFIX   0
C12   1    0.424784    0.249547    0.343776    11.00000    0.02278    0.02740 =
         0.01877    0.00735    0.00352    0.00716
C13   1    0.561581    0.391747    0.368763    11.00000    0.02045    0.02588 =
         0.01563    0.00595    0.00101    0.00737
C14   1    0.525784    0.464662    0.224018    11.00000    0.02163    0.02747 =
         0.01824    0.01058    0.00015    0.00531
C15   1    0.411354    0.533956    0.213633    11.00000    0.02520    0.03002 =
         0.01980    0.01092    0.00276    0.00866
C16   1    0.307149    0.492884    0.124301    11.00000    0.02511    0.03441 =
         0.02425    0.01384   -0.00001    0.00987
C17   1    0.326002    0.387720    0.040811    11.00000    0.02575    0.03289 =
         0.02036    0.01198   -0.00291    0.00586
C18   1    0.449336    0.326914    0.050159    11.00000    0.02626    0.03033 =
         0.01788    0.00937   -0.00014    0.00623
N19   3    0.496838    0.227022   -0.020787    11.00000    0.03753    0.03968 =
         0.01740    0.00800    0.00059    0.01511
H19   2    0.461033    0.193897   -0.084973    11.00000    0.05222
C20   1    0.622622    0.196322    0.020933    11.00000    0.03633    0.03990 =
         0.02334    0.01194    0.00523    0.01602
C21   1    0.706516    0.101857   -0.022978    11.00000    0.05583    0.05728 =
         0.03060    0.01211    0.01301    0.03178
AFIX  43
H21A  2    0.679746    0.046068   -0.090542    11.00000   -1.20000
AFIX   0
C22   1    0.830245    0.092206    0.035356    11.00000    0.05752    0.07477 =
         0.04590    0.01886    0.01669    0.04611
AFIX  43
H22A  2    0.888858    0.027559    0.007186    11.00000   -1.20000
AFIX   0
C23   1    0.871892    0.174571    0.134520    11.00000    0.04517    0.06992 =
         0.04364    0.02178    0.00710    0.03572
AFIX  43
H23A  2    0.959704    0.167195    0.172302    11.00000   -1.20000
AFIX   0
C24   1    0.786374    0.267077    0.178459    11.00000    0.03351    0.04955 =
         0.02897    0.01492    0.00251    0.02011
AFIX  43
H24A  2    0.814031    0.322314    0.246095    11.00000   -1.20000
AFIX   0
C25   1    0.658597    0.277632    0.121406    11.00000    0.02789    0.03471 =
         0.02196    0.01135    0.00375    0.01219
C26   1    0.546592    0.361305    0.140240    11.00000    0.02337    0.02909 =
         0.01834    0.00999    0.00036    0.00650
O27   4    0.822740    0.720245    0.322475    11.00000    0.03837    0.03979 =
         0.03206    0.02065   -0.00527   -0.00493
H27   2    0.758737    0.678157    0.263468    11.00000    0.05852
C28   1    1.002288    0.787049    0.502334    11.00000    0.03053    0.03979 =
         0.03045    0.01038   -0.00639   -0.00345
AFIX 137
H28A  2    1.001962    0.861387    0.472057    11.00000   -1.50000
H28B  2    1.097585    0.755346    0.491464    11.00000   -1.50000
H28C  2    1.008440    0.834166    0.571730    11.00000   -1.50000
AFIX   0
C29   1    0.880902    0.575738    0.605002    11.00000    0.03003    0.03942 =
         0.01861    0.00743   -0.00325    0.01087
AFIX 137
H29A  2    0.887833    0.675269    0.651235    11.00000   -1.50000
H29B  2    0.991968    0.574261    0.600426    11.00000   -1.50000
H29C  2    0.821757    0.494381    0.626733    11.00000   -1.50000
AFIX   0
O30   4    0.397489    0.644397    0.295474    11.00000    0.03905    0.03510 =
         0.02184    0.01090    0.00572    0.01733
H30   2    0.415862    0.737403    0.284182    11.00000    0.06159
C31   1    0.173955    0.560456    0.120845    11.00000    0.03372    0.04886 =
         0.03507    0.01710    0.00012    0.02039
AFIX 137
H31A  2    0.162421    0.612291    0.186597    11.00000   -1.50000
H31B  2    0.069688    0.478498    0.084803    11.00000   -1.50000
H31C  2    0.203259    0.634461    0.088889    11.00000   -1.50000
AFIX   0
C32   1    0.219643    0.340712   -0.056356    11.00000    0.03890    0.04703 =
         0.02348    0.01201   -0.00809    0.01203
AFIX 137
H32A  2    0.232507    0.431294   -0.072977    11.00000   -1.50000
H32B  2    0.104345    0.293063   -0.054062    11.00000   -1.50000
H32C  2    0.252977    0.267239   -0.105158    11.00000   -1.50000
AFIX   0
O33   4    0.509892    0.899726    0.242088    11.00000    0.04697    0.03885 =
         0.03499    0.00739   -0.00678    0.01567
H33   2    0.435612    0.955899    0.251965    11.00000    0.09147
C34   1    0.664326    0.996831    0.305090    11.00000    0.04484    0.04068 =
         0.04092    0.01162   -0.00335    0.01021
AFIX 137
H34A  2    0.697456    1.096779    0.298379    11.00000   -1.50000
H34B  2    0.747531    0.949935    0.288266    11.00000   -1.50000
H34C  2    0.653896    1.010371    0.371828    11.00000   -1.50000

AFIX   0
HKLF 4


REM  Kno-TS585 in P-1
REM wR2 = 0.162368, GooF = S = 1.02804, Restrained GooF = 1.02804 for all data
REM R1 = 0.057259 for 4896 Fo > 4sig(Fo) and 0.064126 for all 5640 data
REM 332 parameters refined using 0 restraints

END

WGHT      0.0927      0.4446

REM Instructions for potential hydrogen bonds
EQIV $1 -x+1, -y+1, -z+1
HTAB N6 O30_$1
EQIV $2 -x+1, -y+1, -z
HTAB N19 O33_$2
HTAB O30 O33

REM Highest difference peak  0.570,  deepest hole -0.294,  1-sigma level  0.104
Q1    1   0.6457  0.2362  0.0718  11.00000  0.05    0.57
Q2    1   0.4973  0.3497  0.0960  11.00000  0.05    0.56
Q3    1   0.0386 -0.0785  0.2064  11.00000  0.05    0.54
Q4    1   0.5512  0.4287  0.1811  11.00000  0.05    0.46
Q5    1   0.3608  0.5207  0.1675  11.00000  0.05    0.45
Q6    1   0.9823  0.1123  0.1619  11.00000  0.05    0.45
Q7    1   0.7185  0.4836  0.4839  11.00000  0.05    0.44
Q8    1   0.4280  0.2154  0.3805  11.00000  0.05    0.42
Q9    1   0.8662  0.1556  0.0856  11.00000  0.05    0.42
Q10   1   0.3123  0.4439  0.0794  11.00000  0.05    0.41
Q11   1   0.5778  0.4802  0.2696  11.00000  0.05    0.41
Q12   1   0.6075  0.3197  0.1368  11.00000  0.05    0.40
Q13   1   0.6135  0.4148  0.4156  11.00000  0.05    0.39
Q14   1   0.1271  0.5396  0.0549  11.00000  0.05    0.39
Q15   1   0.3610  0.2038  0.3038  11.00000  0.05    0.39
Q16   1   0.2679  0.3602 -0.0072  11.00000  0.05    0.38
Q17   1   0.8454  0.2324  0.1527  11.00000  0.05    0.37
Q18   1   0.4671  0.2775  0.0147  11.00000  0.05    0.36
Q19   1   0.6555  0.1472 -0.0025  11.00000  0.05    0.36
Q20   1   0.8316  0.5624  0.5539  11.00000  0.05    0.36
Q21   1   0.6805  0.9260  0.3345  11.00000  0.05    0.36
Q22   1   0.7519  0.0782  0.0063  11.00000  0.05    0.34
Q23   1   0.3932  0.3614  0.0437  11.00000  0.05    0.34
Q24   1   0.5926  0.8420  0.2199  11.00000  0.05    0.33
Q25   1   0.5016  0.2505  0.4602  11.00000  0.05    0.33
Q26   1   0.6844  0.5586  0.3459  11.00000  0.05    0.31
Q27   1   0.7158  0.2862  0.1495  11.00000  0.05    0.31
Q28   1   0.9299  0.7175  0.4777  11.00000  0.05    0.30
Q29   1   0.2083  0.6639  0.1626  11.00000  0.05    0.30
Q30   1   0.4761  0.5097  0.2176  11.00000  0.05    0.30
Q31   1   0.8081  0.6371  0.4143  11.00000  0.05    0.30
Q32   1   1.0571  0.7583  0.5486  11.00000  0.05    0.29
Q33   1   0.2657  0.0077  0.3782  11.00000  0.05    0.29
Q34   1   0.8230  0.5772  0.6505  11.00000  0.05    0.29
Q35   1   0.1916  0.2282 -0.0962  11.00000  0.05    0.29
Q36   1   0.8817  0.4622  0.6024  11.00000  0.05    0.28
Q37   1   0.5597  0.2005 -0.0006  11.00000  0.05    0.28
Q38   1   0.2584  0.5299  0.1237  11.00000  0.05    0.28
Q39   1   0.1404  0.4081 -0.0409  11.00000  0.05    0.27
Q40   1   0.3847  0.5888  0.2485  11.00000  0.05    0.26
;
_shelx_res_checksum              12443

_shelx_hkl_file                  
;
  -1   0   0  459.01   40.56
   1   0   0   -0.04    0.23
  -2   0   0   11.47    0.96
  -2   0   0   10.43    0.96
  -2   0   0   11.27    0.99
  -2   0   0   11.17    0.96
   2   0   0   12.08    1.02
   2   0   0   11.89    1.05
   2   0   0   11.54    1.02
   2   0   0   11.56    1.02
  -3   0   0   32.46    2.85
   3   0   0   32.24    2.83
  -4   0   0    2.24    0.20
  -4   0   0    2.30    0.20
  -4   0   0    2.08    0.19
  -4   0   0    2.15    0.24
  -4   0   0    2.05    0.19
  -4   0   0    2.03    0.19
  -4   0   0    2.22    0.19
  -4   0   0    2.02    0.19
   4   0   0    2.10    0.20
   4   0   0    2.29    0.20
   4   0   0    2.37    0.25
   4   0   0    2.19    0.20
   4   0   0    2.02    0.19
  -5   0   0    7.94    0.75
  -5   0   0    8.17    0.75
  -5   0   0    8.97    0.76
  -5   0   0    8.37    0.75
  -5   0   0    9.13    0.76
  -5   0   0    9.19    0.84
  -5   0   0    8.31    0.76
  -5   0   0    9.24    0.76
   5   0   0    8.70    0.76
   5   0   0    9.16    0.84
   5   0   0    9.20    0.76
   5   0   0    8.85    0.76
   5   0   0    8.61    0.76
   5   0   0    7.65    0.75
  -6   0   0    6.03    0.57
  -6   0   0    6.71    0.58
  -6   0   0    7.18    0.59
  -6   0   0    6.24    0.58
  -6   0   0    6.96    0.58
  -6   0   0    7.05    0.68
  -6   0   0    6.31    0.57
  -6   0   0    6.14    0.57
   6   0   0    6.71    0.60
   6   0   0    7.29    0.69
   6   0   0    6.54    0.59
   6   0   0    6.24    0.59
   6   0   0    6.85    0.60
  -7   0   0    0.59    0.07
  -7   0   0    0.54    0.06
  -7   0   0    0.61    0.17
  -7   0   0    0.61    0.08
  -7   0   0    0.65    0.08
  -7   0   0    0.58    0.06
  -7   0   0    0.67    0.08
  -7   0   0    0.57    0.07
   7   0   0    0.66    0.08
   7   0   0    0.51    0.07
   7   0   0    0.61    0.17
   7   0   0    0.68    0.08
   7   0   0    0.68    0.08
  -8   0   0    2.94    0.40
  -8   0   0    3.22    0.29
  -8   0   0    3.30    0.29
  -8   0   0    2.80    0.27
  -8   0   0    2.87    0.26
  -8   0   0    2.69    0.27
   8   0   0    3.31    0.30
   8   0   0    3.24    0.42
   8   0   0    2.73    0.30
   8   0   0    3.06    0.29
  -9   0   0    1.36    0.31
  -9   0   0    1.33    0.14
  -9   0   0    1.53    0.13
  -9   0   0    1.55    0.16
  -9   0   0    1.44    0.16
  -9   0   0    1.72    0.17
  -9   0   0    1.40    0.16
   9   0   0    1.43    0.16
   9   0   0    1.61    0.33
   9   0   0    1.44    0.16
   9   0   0    1.60    0.17
 -10   0   0    0.26    0.06
 -10   0   0    0.14    0.04
 -10   0   0    0.28    0.17
 -10   0   0    0.19    0.06
  10   0   0    0.22    0.06
  10   0   0    0.38    0.20
  10   0   0    0.19    0.06
  11  -1   0   -0.05    0.03
  11  -1   0    0.01    0.27
 -11   1   0   -0.02    0.03
 -11   1   0    0.00    0.04
 -11   1   0    0.06    0.24
 -11   1   0    0.01    0.02
  10  -1   0    0.67    0.10
  10  -1   0    0.73    0.10
 -10   1   0    0.69    0.11
 -10   1   0    0.91    0.26
 -10   1   0    0.69    0.08
 -10   1   0    0.53    0.09
 -10   1   0    0.73    0.07
   9  -1   0    1.27    0.15
   9  -1   0    1.45    0.15
   9  -1   0    1.43    0.15
   9  -1   0    1.43    0.16
   9  -1   0    0.96    0.27
  -9   1   0    1.37    0.14
  -9   1   0    1.57    0.16
  -9   1   0    1.37    0.13
  -9   1   0    1.54    0.16
  -9   1   0    1.51    0.16
  -9   1   0    1.77    0.32
  -9   1   0    1.66    0.17
   8  -1   0    0.03    0.03
   8  -1   0   -0.06    0.10
   8  -1   0    0.01    0.03
   8  -1   0    0.02    0.03
   8  -1   0    0.02    0.03
  -8   1   0    0.00    0.02
  -8   1   0   -0.01    0.01
  -8   1   0   -0.02    0.03
  -8   1   0    0.01    0.11
  -8   1   0    0.00    0.02
  -8   1   0    0.02    0.02
  -8   1   0    0.05    0.03
  -8   1   0    0.04    0.03
   7  -1   0    0.35    0.06
   7  -1   0    0.29    0.13
   7  -1   0    0.41    0.05
   7  -1   0    0.31    0.05
   7  -1   0    0.38    0.06
   7  -1   0    0.36    0.06
  -7   1   0    0.54    0.16
  -7   1   0    0.41    0.06
  -7   1   0    0.33    0.05
  -7   1   0    0.35    0.04
  -7   1   0    0.45    0.07
  -7   1   0    0.39    0.05
  -7   1   0    0.47    0.07
  -7   1   0    0.35    0.05
   6  -1   0    0.58    0.06
   6  -1   0    0.57    0.07
   6  -1   0    0.67    0.08
   6  -1   0    0.55    0.07
   6  -1   0    0.70    0.07
   6  -1   0    0.59    0.15
  -6   1   0    0.71    0.08
  -6   1   0    0.65    0.07
  -6   1   0    0.64    0.06
  -6   1   0    0.76    0.16
  -6   1   0    0.59    0.07
  -6   1   0    0.60    0.08
  -6   1   0    0.63    0.07
  -6   1   0    0.60    0.07
   5  -1   0    3.02    0.29
   5  -1   0    3.22    0.35
   5  -1   0    3.35    0.29
   5  -1   0    3.34    0.29
   5  -1   0    2.90    0.28
   5  -1   0    3.23    0.29
  -5   1   0    3.33    0.32
  -5   1   0    3.72    0.38
  -5   1   0    3.38    0.31
  -5   1   0    3.41    0.31
  -5   1   0    3.61    0.32
   4  -1   0    4.18    0.39
   4  -1   0    4.02    0.44
   4  -1   0    4.59    0.40
   4  -1   0    4.35    0.40
   4  -1   0    4.76    0.40
   4  -1   0    4.85    0.40
  -4   1   0    4.64    0.47
  -4   1   0    4.49    0.42
  -4   1   0    5.07    0.43
  -4   1   0    4.86    0.43
   3  -1   0    6.78    0.57
   3  -1   0    6.31    0.57
   3  -1   0    6.02    0.61
   3  -1   0    6.69    0.57
   3  -1   0    6.18    0.57
   3  -1   0    7.00    0.57
  -3   1   0    6.52    0.62
  -3   1   0    7.52    0.62
  -3   1   0    6.80    0.62
  -3   1   0    7.05    0.62
  -3   1   0    7.32    0.62
  -3   1   0    7.71    0.66
   2  -1   0    4.59    0.38
   2  -1   0    4.21    0.38
   2  -1   0    4.52    0.38
   2  -1   0    4.27    0.41
   2  -1   0    4.14    0.38
   2  -1   0    4.36    0.38
  -2   1   0    4.64    0.40
  -2   1   0    4.89    0.40
  -2   1   0    4.30    0.40
  -2   1   0    4.56    0.42
  -2   1   0    4.60    0.40
  -2   1   0    4.41    0.40
   1  -1   0   24.59    2.15
  -1   1   0   14.04    1.23
   0  -1   0    0.00    0.00
   0  -1   0    0.00    0.00
   0  -1   0    0.00    0.00
  -1  -1   0   13.69    1.20
  -1  -1   0   13.90    1.22
   1   1   0   15.29    1.35
  -2  -1   0   21.63    1.91
   2   1   0   24.32    2.14
  -3  -1   0   26.89    2.38
   3   1   0   31.06    2.74
  -4  -1   0    4.83    0.46
  -4  -1   0    5.20    0.46
  -4  -1   0    4.80    0.45
  -4  -1   0    5.31    0.45
  -4  -1   0    5.94    0.47
  -4  -1   0    5.56    0.53
  -4  -1   0    5.53    0.46
  -4  -1   0    4.76    0.46
   4   1   0    6.10    0.51
   4   1   0    5.42    0.51
   4   1   0    5.46    0.51
   4   1   0    5.58    0.51
   4   1   0    6.82    0.58
  -5  -1   0    8.00    0.75
  -5  -1   0    9.55    0.77
  -5  -1   0    8.16    0.76
  -5  -1   0    8.76    0.76
  -5  -1   0    9.60    0.76
  -5  -1   0    8.69    0.77
  -5  -1   0    8.13    0.76
   5   1   0    9.20    0.83
   5   1   0    9.81    0.91
   5   1   0    9.62    0.83
   5   1   0    9.79    0.83
   5   1   0    8.85    0.83
  -6  -1   0   10.13    0.93
  -6  -1   0    9.47    0.82
  -6  -1   0    9.35    0.83
  -6  -1   0    8.29    0.82
  -6  -1   0    8.34    0.82
  -6  -1   0   10.02    0.83
  -6  -1   0   10.10    0.82
   6   1   0   10.94    0.96
   6   1   0   10.02    0.86
   6   1   0    9.34    0.86
   6   1   0    8.85    0.85
   6   1   0    9.93    0.86
  -7  -1   0    1.16    0.13
  -7  -1   0    1.34    0.13
  -7  -1   0    1.14    0.11
  -7  -1   0    1.36    0.13
  -7  -1   0    1.08    0.12
  -7  -1   0    1.18    0.13
  -7  -1   0    1.71    0.29
   7   1   0    1.35    0.15
   7   1   0    1.39    0.15
   7   1   0    1.37    0.14
   7   1   0    1.35    0.26
  -8  -1   0    0.15    0.04
  -8  -1   0    0.18    0.04
  -8  -1   0    0.16    0.05
  -8  -1   0    0.03    0.14
  -8  -1   0    0.13    0.03
  -8  -1   0    0.18    0.05
   8   1   0    0.21    0.12
   8   1   0    0.09    0.04
   8   1   0    0.10    0.04
   8   1   0    0.17    0.05
  -9  -1   0   -0.01    0.04
  -9  -1   0    0.13    0.16
  -9  -1   0    0.03    0.03
  -9  -1   0    0.05    0.03
  -9  -1   0    0.00    0.02
   9   1   0    0.02    0.04
   9   1   0    0.00    0.15
   9   1   0    0.03    0.04
   9   1   0   -0.01    0.04
 -10  -1   0    0.07    0.03
 -10  -1   0   -0.33    0.20
 -10  -1   0    0.11    0.05
 -10  -1   0    0.03    0.04
  10   1   0    0.11    0.05
  10   1   0    0.27    0.23
  11  -2   0    0.05    0.23
  11  -2   0   -0.01    0.04
 -11   2   0   -0.01    0.03
 -11   2   0    0.05    0.05
 -11   2   0   -0.01    0.06
  10  -2   0   -0.03    0.03
  10  -2   0    0.04    0.04
  10  -2   0   -0.17    0.17
 -10   2   0    0.08    0.03
 -10   2   0   -0.03    0.03
 -10   2   0    0.29    0.17
 -10   2   0    0.04    0.03
 -10   2   0    0.03    0.02
 -10   2   0   -0.01    0.04
   9  -2   0    2.01    0.20
   9  -2   0    1.84    0.20
   9  -2   0    2.07    0.19
   9  -2   0    1.75    0.18
   9  -2   0    1.78    0.36
   9  -2   0    2.13    0.20
  -9   2   0    1.99    0.20
  -9   2   0    2.30    0.33
  -9   2   0    1.95    0.18
  -9   2   0    1.95    0.20
  -9   2   0    1.91    0.19
  -9   2   0    1.94    0.21
   8  -2   0    0.10    0.04
   8  -2   0    0.08    0.03
   8  -2   0    0.04    0.03
   8  -2   0    0.02    0.10
   8  -2   0    0.09    0.03
   8  -2   0    0.06    0.02
  -8   2   0    0.08    0.02
  -8   2   0    0.08    0.04
  -8   2   0    0.15    0.04
  -8   2   0    0.13    0.11
  -8   2   0    0.07    0.04
  -8   2   0    0.14    0.03
  -8   2   0    0.09    0.03
   7  -2   0    0.16    0.10
   7  -2   0    0.16    0.03
   7  -2   0    0.22    0.05
   7  -2   0    0.17    0.04
   7  -2   0    0.21    0.04
   7  -2   0    0.17    0.04
  -7   2   0    0.23    0.04
  -7   2   0    0.23    0.10
  -7   2   0    0.21    0.03
  -7   2   0    0.16    0.05
  -7   2   0    0.20    0.04
  -7   2   0    0.23    0.04
  -7   2   0    0.27    0.05
   6  -2   0    1.04    0.19
   6  -2   0    0.84    0.10
   6  -2   0    1.01    0.10
   6  -2   0    0.93    0.09
   6  -2   0    0.86    0.10
   6  -2   0    1.04    0.10
  -6   2   0    1.36    0.19
  -6   2   0    0.88    0.11
  -6   2   0    0.97    0.10
  -6   2   0    1.06    0.11
  -6   2   0    0.93    0.10
   5  -2   0    0.30    0.03
   5  -2   0    0.21    0.04
   5  -2   0    0.30    0.04
   5  -2   0    0.21    0.04
   5  -2   0    0.31    0.05
   5  -2   0    0.22    0.09
  -5   2   0    0.28    0.04
  -5   2   0    0.33    0.04
  -5   2   0    0.33    0.04
  -5   2   0    0.36    0.05
  -5   2   0    0.48    0.11
  -5   2   0    0.35    0.05
   4  -2   0   10.06    0.96
   4  -2   0   12.02    0.96
   4  -2   0   10.88    0.96
   4  -2   0   10.34    1.01
   4  -2   0   11.60    0.96
   4  -2   0   10.86    0.96
  -4   2   0   11.22    1.04
  -4   2   0   11.19    1.04
  -4   2   0   12.65    1.04
  -4   2   0   12.56    1.04
  -4   2   0   11.38    1.04
  -4   2   0   12.58    1.09
   3  -2   0   42.46    3.72
   2  -2   0  358.33   32.52
  -2   2   0  324.17   29.65
   1  -2   0    5.48    0.44
   1  -2   0    5.32    0.44
   1  -2   0    4.70    0.47
   1  -2   0    4.56    0.44
   1  -2   0    5.21    0.44
   1  -2   0    4.74    0.44
   1  -2   0    4.79    0.44
   1  -2   0    5.27    0.44
   1  -2   0    5.37    0.44
  -1   2   0    5.49    0.44
  -1   2   0    5.24    0.44
  -1   2   0    4.72    0.44
  -1   2   0    4.62    0.46
  -1   2   0    5.04    0.44
  -1   2   0    4.93    0.44
  -1   2   0    5.16    0.44
  -1   2   0    4.68    0.44
  -1   2   0    5.18    0.44
   0  -2   0    0.08    0.02
   0  -2   0    0.04    0.01
   0  -2   0    0.06    0.01
   0  -2   0    0.04    0.01
   0  -2   0    0.06    0.01
   0  -2   0    0.07    0.02
   0  -2   0    0.06    0.01
   0   2   0    0.05    0.01
   0   2   0    0.07    0.02
   0   2   0    0.06    0.01
   0   2   0    0.07    0.03
   0   2   0    0.08    0.02
   0   2   0    0.05    0.01
   0   2   0    0.08    0.01
   0   2   0    0.05    0.01
  -1  -2   0   11.07    1.00
  -1  -2   0   11.34    1.00
  -1  -2   0   10.94    1.00
  -1  -2   0   11.05    1.00
  -1  -2   0   13.25    1.00
   1   2   0   13.25    1.13
   1   2   0   12.53    1.09
   1   2   0   12.91    1.10
   1   2   0   11.87    1.10
   1   2   0   12.49    1.09
  -2  -2   0   11.09    1.05
  -2  -2   0   13.71    1.01
  -2  -2   0   11.47    1.01
  -2  -2   0   10.82    1.01
  -2  -2   0   10.55    1.01
   2   2   0   13.46    1.15
   2   2   0   14.23    1.15
   2   2   0   13.47    1.15
   2   2   0   12.38    1.15
   2   2   0   12.91    1.19
   2   2   0   12.87    1.15
  -3  -2   0    5.95    0.63
  -3  -2   0    6.97    0.58
  -3  -2   0    6.34    0.58
  -3  -2   0    7.56    0.59
  -3  -2   0    7.56    0.59
  -3  -2   0    5.90    0.58
  -3  -2   0    6.02    0.59
   3   2   0    7.30    0.65
   3   2   0    7.75    0.65
   3   2   0    7.91    0.70
   3   2   0    6.67    0.65
   3   2   0    7.49    0.64
   3   2   0    7.07    0.64
  -4  -2   0    0.04    0.02
  -4  -2   0    0.09    0.01
  -4  -2   0    0.07    0.02
  -4  -2   0    0.11    0.02
  -4  -2   0    0.05    0.06
  -4  -2   0    0.08    0.02
  -4  -2   0    0.22    0.04
   4   2   0    0.10    0.02
   4   2   0    0.13    0.07
   4   2   0    0.06    0.03
   4   2   0    0.10    0.03
   4   2   0    0.06    0.02
   4   2   0    0.14    0.03
  -5  -2   0    6.09    0.62
  -5  -2   0    6.14    0.52
  -5  -2   0    6.55    0.53
  -5  -2   0    5.39    0.53
  -5  -2   0    5.51    0.53
  -5  -2   0    6.87    0.54
  -5  -2   0    5.30    0.53
   5   2   0    6.84    0.59
   5   2   0    6.31    0.59
   5   2   0    7.11    0.59
   5   2   0    5.91    0.59
   5   2   0    7.43    0.68
  -6  -2   0    2.41    0.34
  -6  -2   0    2.61    0.23
  -6  -2   0    2.22    0.23
  -6  -2   0    2.24    0.24
  -6  -2   0    2.76    0.24
  -6  -2   0    2.84    0.24
  -6  -2   0    2.55    0.24
   6   2   0    2.72    0.27
   6   2   0    2.69    0.26
   6   2   0    3.01    0.36
   6   2   0    2.97    0.27
  -7  -2   0    2.90    0.28
  -7  -2   0    2.95    0.41
  -7  -2   0    2.95    0.27
  -7  -2   0    2.82    0.29
  -7  -2   0    2.96    0.29
  -7  -2   0    3.29    0.29
  -7  -2   0    3.65    0.30
   7   2   0    3.67    0.35
   7   2   0    3.03    0.32
   7   2   0    3.79    0.43
  -8  -2   0    0.11    0.05
  -8  -2   0    0.18    0.15
  -8  -2   0    0.15    0.04
  -8  -2   0    0.15    0.04
  -8  -2   0    0.21    0.05
  -8  -2   0    0.12    0.03
   8   2   0    0.11    0.14
   8   2   0    0.12    0.04
   8   2   0    0.17    0.05
   8   2   0    0.16    0.05
  -9  -2   0    0.22    0.19
   9   2   0    0.01    0.04
   9   2   0   -0.01    0.04
   9   2   0    0.04    0.17
   9   2   0    0.01    0.04
 -10  -2   0    0.67    0.11
 -10  -2   0    1.04    0.31
 -10  -2   0    0.70    0.08
  10   2   0    0.57    0.09
  10   2   0    0.52    0.09
  10   2   0    0.36    0.27
  11  -3   0    0.95    0.11
  11  -3   0    0.73    0.09
  11  -3   0    0.69    0.29
  11  -3   0    0.63    0.11
 -11   3   0    0.75    0.13
 -11   3   0    1.03    0.11
  10  -3   0    0.14    0.03
  10  -3   0    0.17    0.05
  10  -3   0    0.14    0.05
  10  -3   0    0.16    0.19
  10  -3   0    0.13    0.03
 -10   3   0    0.18    0.04
 -10   3   0    0.18    0.05
 -10   3   0    0.19    0.06
 -10   3   0    0.12    0.05
 -10   3   0    0.21    0.15
 -10   3   0    0.12    0.04
   9  -3   0    2.49    0.27
   9  -3   0    3.18    0.27
   9  -3   0    2.50    0.25
   9  -3   0    2.66    0.26
   9  -3   0    3.03    0.41
   9  -3   0    2.70    0.25
  -9   3   0    3.45    0.30
  -9   3   0    2.94    0.31
  -9   3   0    3.10    0.30
  -9   3   0    3.65    0.44
  -9   3   0    2.88    0.29
   8  -3   0   10.71    0.93
   8  -3   0    9.66    1.05
   8  -3   0    9.85    0.93
   8  -3   0   11.64    0.93
   8  -3   0    9.70    0.94
   8  -3   0   10.12    0.92
   8  -3   0   11.67    0.94
  -8   3   0   14.27    1.19
  -8   3   0   11.60    1.05
  -8   3   0   11.51    1.06
  -8   3   0   10.67    1.04
  -8   3   0   11.18    1.04
  -8   3   0   13.50    1.06
   7  -3   0    2.06    0.18
   7  -3   0    1.66    0.18
   7  -3   0    1.62    0.18
   7  -3   0    1.85    0.17
   7  -3   0    2.10    0.29
   7  -3   0    1.78    0.17
   7  -3   0    1.98    0.18
  -7   3   0    1.94    0.20
  -7   3   0    2.87    0.31
  -7   3   0    2.30    0.21
  -7   3   0    1.90    0.21
  -7   3   0    2.42    0.21
  -7   3   0    2.06    0.21
   6  -3   0    0.07    0.02
   6  -3   0    0.15    0.08
   6  -3   0    0.07    0.03
   6  -3   0    0.02    0.02
   6  -3   0    0.06    0.02
   6  -3   0    0.03    0.02
   6  -3   0    0.09    0.02
  -6   3   0    0.11    0.08
  -6   3   0    0.12    0.03
  -6   3   0    0.06    0.03
  -6   3   0    0.04    0.02
  -6   3   0    0.03    0.03
  -6   3   0    0.03    0.02
   5  -3   0    3.37    0.39
   5  -3   0    2.98    0.32
   5  -3   0    3.57    0.31
   5  -3   0    3.77    0.32
   5  -3   0    3.35    0.31
   5  -3   0    3.93    0.31
   5  -3   0    3.31    0.32
  -5   3   0    3.46    0.35
  -5   3   0    4.29    0.35
  -5   3   0    3.79    0.35
  -5   3   0    4.07    0.35
  -5   3   0    4.15    0.42
  -5   3   0    3.68    0.35
   4  -3   0   13.03    1.19
   4  -3   0   12.56    1.18
   4  -3   0   13.68    1.18
   4  -3   0   15.44    1.18
   4  -3   0   14.43    1.19
   4  -3   0   13.15    1.18
   4  -3   0   12.34    1.24
  -4   3   0   14.57    1.30
  -4   3   0   14.92    1.35
  -4   3   0   15.90    1.30
  -4   3   0   13.76    1.30
  -4   3   0   15.32    1.30
   3  -3   0   44.80    3.94
  -3   3   0   52.36    4.58
   2  -3   0    4.18    0.38
   2  -3   0    4.43    0.37
   2  -3   0    3.78    0.42
   2  -3   0    4.72    0.37
   2  -3   0    4.07    0.38
   2  -3   0    4.48    0.37
   2  -3   0    3.97    0.38
   2  -3   0    4.25    0.38
  -2   3   0    4.26    0.38
  -2   3   0    4.04    0.38
  -2   3   0    4.69    0.38
  -2   3   0    4.60    0.38
  -2   3   0    4.41    0.38
  -2   3   0    4.25    0.38
  -2   3   0    4.21    0.42
  -2   3   0    3.98    0.38
   1  -3   0    0.16    0.03
   1  -3   0    0.12    0.02
   1  -3   0    0.16    0.02
   1  -3   0    0.15    0.02
   1  -3   0    0.17    0.02
   1  -3   0    0.17    0.03
  -1   3   0    0.16    0.02
  -1   3   0    0.16    0.03
  -1   3   0    0.13    0.03
  -1   3   0    0.21    0.03
  -1   3   0    0.14    0.05
  -1   3   0    0.14    0.02
  -1   3   0    0.14    0.02
  -1   3   0    0.17    0.02
  -1   3   0    0.17    0.02
  -1   3   0    0.16    0.06
  -1   3   0    0.11    0.02
   0  -3   0    6.96    0.58
   0  -3   0    6.56    0.59
   0  -3   0    7.55    0.58
   0  -3   0    7.04    0.58
   0  -3   0    6.22    0.58
   0  -3   0    6.30    0.59
   0  -3   0    6.10    0.59
   0   3   0    6.66    0.58
   0   3   0    6.65    0.58
   0   3   0    6.66    0.58
   0   3   0    7.19    0.58
   0   3   0    6.99    0.58
   0   3   0    5.78    0.58
   0   3   0    6.54    0.62
   0   3   0    6.38    0.58
  -1  -3   0    0.46    0.05
  -1  -3   0    0.48    0.05
  -1  -3   0    0.60    0.05
  -1  -3   0    0.42    0.05
  -1  -3   0    0.50    0.05
  -1  -3   0    0.54    0.05
   1   3   0    0.48    0.05
   1   3   0    0.54    0.06
   1   3   0    0.51    0.05
   1   3   0    0.43    0.09
   1   3   0    0.53    0.05
   1   3   0    0.44    0.06
  -2  -3   0   12.10    1.08
  -2  -3   0   12.61    1.08
  -2  -3   0   11.82    1.13
  -2  -3   0   12.64    1.07
  -2  -3   0   12.60    1.08
   2   3   0   15.14    1.37
   2   3   0   13.20    1.32
   2   3   0   14.69    1.32
   2   3   0   16.36    1.32
   2   3   0   15.56    1.32
   2   3   0   15.87    1.31
   2   3   0   15.18    1.32
  -3  -3   0    0.23    0.04
  -3  -3   0    0.22    0.09
  -3  -3   0    0.29    0.04
  -3  -3   0    0.21    0.04
  -3  -3   0    0.31    0.04
  -3  -3   0    0.23    0.02
  -3  -3   0    0.17    0.03
   3   3   0    0.23    0.04
   3   3   0    0.25    0.04
   3   3   0    0.28    0.04
   3   3   0    0.18    0.08
   3   3   0    0.28    0.04
   3   3   0    0.23    0.04
  -4  -3   0   11.18    0.90
  -4  -3   0    9.93    0.99
  -4  -3   0   12.02    0.91
  -4  -3   0    9.16    0.91
  -4  -3   0    9.12    0.91
   4   3   0   14.76    1.16
   4   3   0   13.09    1.07
   4   3   0   11.86    1.06
   4   3   0   10.37    1.07
   4   3   0   12.24    1.07
   4   3   0   11.80    1.07
  -5  -3   0    5.23    0.51
  -5  -3   0    5.24    0.51
  -5  -3   0    6.69    0.51
  -5  -3   0    6.28    0.50
  -5  -3   0    5.50    0.61
  -5  -3   0    5.08    0.51
   5   3   0    7.87    0.62
   5   3   0    8.12    0.72
   5   3   0    6.53    0.62
   5   3   0    5.95    0.62
   5   3   0    6.75    0.62
   5   3   0    7.10    0.61
  -6  -3   0    0.31    0.05
  -6  -3   0    0.26    0.16
  -6  -3   0    0.28    0.05
  -6  -3   0    0.25    0.03
  -6  -3   0    0.35    0.06
  -6  -3   0    0.32    0.05
   6   3   0    0.41    0.07
   6   3   0    0.31    0.06
   6   3   0    0.29    0.06
   6   3   0    0.37    0.06
   6   3   0    0.31    0.14
  -7  -3   0    0.01    0.02
  -7  -3   0    0.05    0.13
  -7  -3   0    0.05    0.02
  -7  -3   0   -0.01    0.02
  -7  -3   0    0.03    0.04
  -7  -3   0    0.07    0.04
  -7  -3   0    0.01    0.01
   7   3   0    0.01    0.03
   7   3   0   -0.02    0.11
   7   3   0   -0.01    0.03
   7   3   0    0.03    0.03
  -8  -3   0    0.04    0.03
  -8  -3   0    0.09    0.04
  -8  -3   0   -0.02    0.16
  -8  -3   0    0.08    0.03
  -8  -3   0    0.06    0.03
   8   3   0    0.05    0.04
   8   3   0    0.03    0.15
   8   3   0    0.11    0.04
  -9  -3   0    0.35    0.07
  -9  -3   0    0.25    0.25
  -9  -3   0    0.29    0.06
  -9  -3   0    0.26    0.04
   9   3   0    0.23    0.08
   9   3   0    0.30    0.07
   9   3   0    0.09    0.20
  11  -4   0   -0.05    0.21
  11  -4   0   -0.02    0.03
  11  -4   0   -0.01    0.03
  11  -4   0    0.00    0.02
 -11   4   0    0.09    0.07
 -11   4   0    0.23    0.21
 -11   4   0    0.01    0.04
 -11   4   0    0.01    0.03
  10  -4   0    0.06    0.03
  10  -4   0    0.00    0.03
  10  -4   0    0.12    0.16
  10  -4   0   -0.04    0.03
  10  -4   0    0.00    0.02
 -10   4   0    0.03    0.04
 -10   4   0    0.02    0.03
 -10   4   0    0.05    0.03
 -10   4   0   -0.01    0.03
 -10   4   0   -0.14    0.13
   9  -4   0    1.12    0.13
   9  -4   0    1.03    0.13
   9  -4   0    1.11    0.11
   9  -4   0    1.19    0.11
   9  -4   0    1.15    0.13
   9  -4   0    0.82    0.25
  -9   4   0    1.63    0.30
  -9   4   0    1.46    0.15
  -9   4   0    1.13    0.15
  -9   4   0    1.21    0.14
  -9   4   0    1.27    0.14
   8  -4   0    0.28    0.06
   8  -4   0    0.42    0.06
   8  -4   0    0.29    0.05
   8  -4   0    0.41    0.07
   8  -4   0    0.39    0.06
   8  -4   0    0.36    0.05
   8  -4   0    0.43    0.15
  -8   4   0    0.33    0.07
  -8   4   0    0.33    0.05
  -8   4   0    0.46    0.07
  -8   4   0    0.49    0.15
  -8   4   0    0.28    0.06
   7  -4   0    1.11    0.11
   7  -4   0    0.98    0.10
   7  -4   0    0.97    0.10
   7  -4   0    1.07    0.12
   7  -4   0    0.88    0.11
   7  -4   0    0.76    0.21
   7  -4   0    1.09    0.11
  -7   4   0    1.26    0.12
  -7   4   0    1.14    0.12
  -7   4   0    1.33    0.13
  -7   4   0    1.18    0.23
  -7   4   0    1.00    0.13
  -7   4   0    1.08    0.12
   6  -4   0    1.61    0.14
   6  -4   0    1.39    0.15
   6  -4   0    1.47    0.14
   6  -4   0    1.75    0.15
   6  -4   0    1.29    0.14
   6  -4   0    1.29    0.14
   6  -4   0    1.36    0.25
  -6   4   0    1.66    0.17
  -6   4   0    2.25    0.25
  -6   4   0    1.43    0.17
  -6   4   0    1.59    0.16
  -6   4   0    1.72    0.17
  -6   4   0    1.92    0.17
   5  -4   0    0.15    0.03
   5  -4   0    0.09    0.02
   5  -4   0    0.12    0.02
   5  -4   0    0.10    0.03
   5  -4   0    0.08    0.03
   5  -4   0    0.06    0.02
   5  -4   0    0.14    0.08
  -5   4   0    0.16    0.03
  -5   4   0    0.12    0.03
  -5   4   0    0.14    0.08
  -5   4   0    0.18    0.03
  -5   4   0    0.13    0.03
  -5   4   0    0.08    0.03
   4  -4   0    1.78    0.24
   4  -4   0    1.87    0.17
   4  -4   0    1.95    0.18
   4  -4   0    2.04    0.17
   4  -4   0    1.75    0.18
   4  -4   0    1.90    0.17
   4  -4   0    1.63    0.17
  -4   4   0    2.01    0.18
  -4   4   0    2.05    0.18
  -4   4   0    2.00    0.18
  -4   4   0    1.92    0.18
  -4   4   0    1.99    0.18
  -4   4   0    2.04    0.25
  -4   4   0    1.73    0.19
   3  -4   0    1.99    0.19
   3  -4   0    2.30    0.19
   3  -4   0    1.86    0.25
   3  -4   0    2.04    0.20
   3  -4   0    2.08    0.19
   3  -4   0    2.18    0.20
   3  -4   0    2.28    0.19
   3  -4   0    2.03    0.20
  -3   4   0    2.15    0.20
  -3   4   0    2.25    0.20
  -3   4   0    2.27    0.26
  -3   4   0    2.32    0.20
  -3   4   0    2.01    0.20
  -3   4   0    2.12    0.21
   2  -4   0    0.58    0.12
   2  -4   0    0.54    0.06
   2  -4   0    0.59    0.07
   2  -4   0    0.56    0.07
   2  -4   0    0.66    0.06
   2  -4   0    0.65    0.06
   2  -4   0    0.65    0.07
   2  -4   0    0.64    0.06
  -2   4   0    0.51    0.06
  -2   4   0    0.62    0.06
  -2   4   0    0.62    0.06
  -2   4   0    0.61    0.07
  -2   4   0    0.50    0.07
  -2   4   0    0.56    0.07
  -2   4   0    0.71    0.07
  -2   4   0    0.51    0.12
  -2   4   0    0.66    0.06
  -2   4   0    0.59    0.06
   1  -4   0    0.11    0.03
   1  -4   0    0.13    0.03
   1  -4   0    0.20    0.02
   1  -4   0    0.12    0.02
   1  -4   0    0.11    0.03
   1  -4   0    0.12    0.02
   1  -4   0    0.11    0.02
   1  -4   0    0.13    0.03
  -1   4   0    0.11    0.02
  -1   4   0    0.10    0.03
  -1   4   0    0.07    0.02
  -1   4   0    0.14    0.02
  -1   4   0    0.16    0.03
  -1   4   0    0.13    0.03
  -1   4   0    0.09    0.06
  -1   4   0    0.13    0.03
  -1   4   0    0.13    0.03
  -1   4   0    0.13    0.06
   0  -4   0    1.05    0.09
   0  -4   0    0.96    0.10
   0  -4   0    1.00    0.09
   0  -4   0    0.81    0.10
   0  -4   0    0.94    0.09
   0  -4   0    0.94    0.10
   0  -4   0    1.17    0.09
   0   4   0    1.12    0.10
   0   4   0    0.98    0.10
   0   4   0    0.88    0.10
   0   4   0    1.01    0.09
   0   4   0    0.99    0.10
   0   4   0    0.93    0.10
   0   4   0    0.96    0.14
   0   4   0    1.02    0.10
  -1  -4   0    0.09    0.02
  -1  -4   0    0.12    0.02
  -1  -4   0    0.08    0.02
  -1  -4   0    0.09    0.02
  -1  -4   0    0.07    0.02
  -1  -4   0    0.08    0.01
   1   4   0    0.07    0.02
   1   4   0    0.04    0.02
   1   4   0    0.08    0.02
   1   4   0    0.11    0.03
   1   4   0    0.09    0.06
   1   4   0    0.09    0.02
  -2  -4   0    0.52    0.06
  -2  -4   0    0.73    0.06
  -2  -4   0    0.59    0.05
  -2  -4   0    0.70    0.07
  -2  -4   0    0.44    0.06
  -2  -4   0    0.46    0.06
   2   4   0    0.61    0.07
   2   4   0    0.73    0.14
   2   4   0    0.51    0.07
   2   4   0    0.66    0.07
   2   4   0    0.71    0.06
   2   4   0    0.62    0.07
   2   4   0    0.66    0.07
  -3  -4   0    0.33    0.04
  -3  -4   0    0.30    0.05
  -3  -4   0    0.26    0.04
  -3  -4   0    0.23    0.05
  -3  -4   0    0.24    0.03
  -3  -4   0    0.25    0.10
  -3  -4   0    0.24    0.04
   3   4   0    0.29    0.05
   3   4   0    0.48    0.12
   3   4   0    0.40    0.05
   3   4   0    0.28    0.04
   3   4   0    0.32    0.05
   3   4   0    0.34    0.05
  -4  -4   0    0.05    0.03
  -4  -4   0    0.16    0.09
  -4  -4   0    0.06    0.03
  -4  -4   0    0.10    0.03
  -4  -4   0    0.07    0.01
  -4  -4   0    0.07    0.02
  -4  -4   0    0.07    0.01
   4   4   0    0.07    0.03
   4   4   0    0.10    0.03
   4   4   0    0.08    0.03
   4   4   0    0.14    0.08
   4   4   0    0.08    0.03
   4   4   0    0.08    0.03
  -5  -4   0    5.37    0.64
  -5  -4   0    5.95    0.52
  -5  -4   0    6.54    0.53
  -5  -4   0    6.82    0.54
  -5  -4   0    4.83    0.53
   5   4   0    7.15    0.61
   5   4   0    7.40    0.71
   5   4   0    6.84    0.60
   5   4   0    6.14    0.61
   5   4   0    6.85    0.61
  -6  -4   0    0.10    0.02
  -6  -4   0    0.06    0.03
  -6  -4   0    0.16    0.04
  -6  -4   0   -0.06    0.13
  -6  -4   0    0.16    0.04
  -6  -4   0    0.15    0.04
   6   4   0    0.11    0.03
   6   4   0    0.14    0.06
   6   4   0    0.12    0.04
   6   4   0    0.21    0.13
   6   4   0    0.04    0.03
   6   4   0    0.18    0.05
  -7  -4   0    1.10    0.13
  -7  -4   0    1.18    0.11
  -7  -4   0    1.45    0.14
  -7  -4   0    1.18    0.30
   7   4   0    1.68    0.16
   7   4   0    1.85    0.32
   7   4   0    1.23    0.16
  -8  -4   0    0.17    0.04
  -8  -4   0    0.05    0.22
  -8  -4   0    0.15    0.02
  -8  -4   0    0.25    0.06
  -8  -4   0    0.11    0.04
   8   4   0    0.21    0.06
   8   4   0    0.48    0.20
   8   4   0    0.25    0.06
   8   4   0    0.08    0.05
  11  -5   0    0.30    0.07
  11  -5   0    0.21    0.06
  11  -5   0    0.07    0.22
  11  -5   0    0.22    0.04
 -11   5   0    0.53    0.25
 -11   5   0    0.26    0.06
 -11   5   0    0.26    0.07
  10  -5   0    0.00    0.15
  10  -5   0   -0.02    0.02
  10  -5   0   -0.01    0.03
  10  -5   0   -0.02    0.03
  10  -5   0    0.02    0.03
 -10   5   0    0.01    0.03
 -10   5   0    0.02    0.04
 -10   5   0   -0.04    0.03
 -10   5   0    0.01    0.04
   9  -5   0    0.23    0.05
   9  -5   0    0.28    0.04
   9  -5   0    0.25    0.04
   9  -5   0    0.26    0.05
   9  -5   0    0.20    0.06
   9  -5   0    0.32    0.15
  -9   5   0    0.30    0.07
  -9   5   0    0.35    0.06
  -9   5   0    0.30    0.07
  -9   5   0    0.45    0.16
  -9   5   0    0.27    0.06
  -9   5   0    0.35    0.07
   8  -5   0    1.33    0.16
   8  -5   0    1.79    0.15
   8  -5   0    1.33    0.15
   8  -5   0    1.57    0.15
   8  -5   0    1.46    0.15
  -8   5   0    1.70    0.20
  -8   5   0    1.64    0.19
  -8   5   0    2.19    0.20
  -8   5   0    2.21    0.20
  -8   5   0    2.01    0.33
  -8   5   0    1.91    0.20
   7  -5   0    0.62    0.08
   7  -5   0    0.68    0.08
   7  -5   0    0.73    0.08
   7  -5   0    0.60    0.18
   7  -5   0    0.64    0.07
   7  -5   0    0.72    0.08
   7  -5   0    0.69    0.09
  -7   5   0    0.84    0.09
  -7   5   0    0.85    0.19
  -7   5   0    0.66    0.09
  -7   5   0    0.90    0.10
  -7   5   0    0.63    0.09
  -7   5   0    0.78    0.09
   6  -5   0    0.28    0.05
   6  -5   0    0.24    0.04
   6  -5   0    0.39    0.06
   6  -5   0    0.19    0.11
   6  -5   0    0.23    0.04
   6  -5   0    0.28    0.05
   6  -5   0    0.28    0.05
  -6   5   0    0.31    0.05
  -6   5   0    0.25    0.05
  -6   5   0    0.34    0.05
  -6   5   0    0.29    0.11
  -6   5   0    0.39    0.06
  -6   5   0    0.29    0.05
   5  -5   0    1.20    0.13
   5  -5   0    1.43    0.13
   5  -5   0    1.20    0.23
   5  -5   0    1.28    0.12
   5  -5   0    1.45    0.13
   5  -5   0    1.19    0.13
   5  -5   0    1.37    0.13
   5  -5   0    1.21    0.13
  -5   5   0    1.44    0.14
  -5   5   0    1.53    0.22
  -5   5   0    1.46    0.14
  -5   5   0    1.37    0.13
  -5   5   0    1.39    0.13
  -5   5   0    1.37    0.14
  -5   5   0    1.13    0.14
   4  -5   0    3.15    0.28
   4  -5   0    2.89    0.36
   4  -5   0    2.71    0.29
   4  -5   0    2.91    0.28
   4  -5   0    3.61    0.28
   4  -5   0    3.12    0.28
   4  -5   0    2.75    0.28
   4  -5   0    3.06    0.28
  -4   5   0    3.44    0.38
  -4   5   0    3.27    0.29
  -4   5   0    3.33    0.30
  -4   5   0    3.02    0.29
  -4   5   0    3.05    0.30
  -4   5   0    3.34    0.30
  -4   5   0    3.35    0.29
  -4   5   0    3.09    0.29
   3  -5   0    7.42    0.68
   3  -5   0    8.18    0.69
   3  -5   0    7.84    0.68
   3  -5   0    6.82    0.75
   3  -5   0    8.19    0.68
   3  -5   0    6.95    0.69
   3  -5   0    7.57    0.69
   3  -5   0    8.70    0.68
  -3   5   0    7.61    0.70
  -3   5   0    8.15    0.78
  -3   5   0    7.40    0.70
  -3   5   0    8.27    0.70
  -3   5   0    7.02    0.71
  -3   5   0    8.33    0.70
  -3   5   0    8.40    0.70
  -3   5   0    8.43    0.70
   2  -5   0    0.00    0.01
   2  -5   0    0.00    0.02
   2  -5   0    0.03    0.01
   2  -5   0    0.03    0.02
   2  -5   0    0.02    0.01
   2  -5   0    0.01    0.02
  -2   5   0    0.01    0.02
  -2   5   0    0.02    0.02
  -2   5   0    0.00    0.02
  -2   5   0    0.00    0.01
  -2   5   0    0.01    0.02
  -2   5   0    0.03    0.02
  -2   5   0   -0.01    0.01
  -2   5   0    0.09    0.07
  -2   5   0    0.01    0.02
  -2   5   0    0.01    0.02
  -2   5   0    0.02    0.06
   1  -5   0    0.13    0.02
   1  -5   0    0.09    0.02
   1  -5   0    0.11    0.02
   1  -5   0    0.09    0.03
   1  -5   0    0.12    0.03
   1  -5   0    0.09    0.02
   1  -5   0    0.10    0.02
  -1   5   0    0.11    0.03
  -1   5   0    0.11    0.03
  -1   5   0    0.12    0.08
  -1   5   0    0.14    0.08
  -1   5   0    0.11    0.03
  -1   5   0    0.07    0.03
  -1   5   0    0.11    0.03
  -1   5   0    0.13    0.02
  -1   5   0    0.12    0.03
  -1   5   0    0.14    0.03
   0  -5   0    0.17    0.03
   0  -5   0    0.17    0.02
   0  -5   0    0.16    0.03
   0  -5   0    0.12    0.03
   0  -5   0    0.12    0.02
   0  -5   0    0.21    0.03
   0  -5   0    0.25    0.09
   0  -5   0    0.12    0.03
   0   5   0    0.14    0.03
   0   5   0    0.17    0.04
   0   5   0    0.12    0.03
   0   5   0    0.11    0.07
   0   5   0    0.18    0.04
   0   5   0    0.17    0.03
   0   5   0    0.15    0.03
   0   5   0    0.20    0.04
  -1  -5   0    2.78    0.27
  -1  -5   0    3.25    0.26
  -1  -5   0    3.31    0.28
  -1  -5   0    2.63    0.27
  -1  -5   0    2.95    0.27
   1   5   0    3.56    0.30
   1   5   0    2.82    0.30
   1   5   0    3.44    0.30
   1   5   0    3.28    0.30
   1   5   0    3.56    0.38
   1   5   0    3.37    0.30
  -2  -5   0    0.01    0.02
  -2  -5   0    0.02    0.01
  -2  -5   0   -0.01    0.02
  -2  -5   0    0.00    0.01
  -2  -5   0    0.02    0.02
  -2  -5   0   -0.02    0.01
   2   5   0   -0.01    0.02
   2   5   0    0.01    0.02
   2   5   0    0.02    0.06
   2   5   0    0.00    0.02
   2   5   0    0.00    0.02
   2   5   0    0.01    0.02
   2   5   0    0.02    0.01
  -3  -5   0    0.22    0.04
  -3  -5   0    0.25    0.03
  -3  -5   0    0.25    0.05
  -3  -5   0    0.30    0.05
  -3  -5   0    0.32    0.04
  -3  -5   0    0.18    0.10
   3   5   0    0.34    0.06
   3   5   0    0.18    0.05
   3   5   0    0.30    0.05
   3   5   0    0.34    0.05
   3   5   0    0.37    0.12
   3   5   0    0.29    0.05
   3   5   0    0.31    0.03
  -4  -5   0    0.03    0.01
  -4  -5   0    0.05    0.03
  -4  -5   0    0.03    0.02
  -4  -5   0    0.02    0.01
  -4  -5   0    0.03    0.02
  -4  -5   0    0.10    0.10
  -4  -5   0    0.02    0.02
  -4  -5   0    0.03    0.03
   4   5   0    0.07    0.03
   4   5   0    0.00    0.03
   4   5   0    0.04    0.03
   4   5   0    0.05    0.03
   4   5   0    0.02    0.02
   4   5   0    0.10    0.09
  -5  -5   0    0.04    0.11
  -5  -5   0    0.13    0.03
  -5  -5   0    0.14    0.04
  -5  -5   0    0.15    0.04
  -5  -5   0    0.14    0.02
  -5  -5   0    0.17    0.04
   5   5   0    0.15    0.04
   5   5   0    0.14    0.12
   5   5   0    0.12    0.04
   5   5   0    0.15    0.04
   5   5   0    0.09    0.04
   5   5   0    0.23    0.05
  -6  -5   0    0.14    0.03
  -6  -5   0    0.01    0.03
  -6  -5   0    0.10    0.04
  -6  -5   0    0.09    0.03
  -6  -5   0    0.04    0.03
  -6  -5   0    0.12    0.15
   6   5   0    0.07    0.04
   6   5   0    0.13    0.03
   6   5   0    0.10    0.12
   6   5   0    0.12    0.04
   6   5   0    0.09    0.04
   6   5   0    0.07    0.04
  -7  -5   0    0.05    0.03
  -7  -5   0    0.06    0.04
  -7  -5   0    0.03    0.03
  -7  -5   0   -0.13    0.16
   7   5   0    0.02    0.04
   7   5   0    0.01    0.03
   7   5   0    0.06    0.04
  -8  -5   0   -0.16    0.23
  -8  -5   0    0.03    0.04
  -8  -5   0    0.00    0.03
   8   5   0   -0.39    0.19
   8   5   0    0.01    0.04
   8   5   0    0.06    0.05
  11  -6   0    0.92    0.11
  11  -6   0    0.54    0.09
  11  -6   0    0.67    0.08
 -11   6   0    0.70    0.13
 -11   6   0    0.93    0.11
 -11   6   0    0.67    0.17
  10  -6   0    0.28    0.05
  10  -6   0    0.20    0.05
  10  -6   0    0.37    0.06
  10  -6   0    0.17    0.05
  10  -6   0    0.12    0.20
 -10   6   0    0.29    0.07
 -10   6   0    0.20    0.18
 -10   6   0    0.30    0.06
 -10   6   0    0.36    0.07
 -10   6   0    0.24    0.07
   9  -6   0    0.04    0.04
   9  -6   0   -0.07    0.14
   9  -6   0    0.02    0.02
   9  -6   0    0.02    0.04
   9  -6   0    0.06    0.02
   9  -6   0    0.09    0.04
  -9   6   0    0.03    0.04
  -9   6   0    0.05    0.04
  -9   6   0    0.12    0.04
  -9   6   0    0.11    0.04
  -9   6   0    0.06    0.04
   8  -6   0   -0.07    0.11
   8  -6   0    0.00    0.02
   8  -6   0    0.00    0.02
   8  -6   0    0.00    0.02
   8  -6   0    0.03    0.03
   8  -6   0    0.01    0.02
  -8   6   0   -0.02    0.03
  -8   6   0    0.03    0.03
  -8   6   0   -0.01    0.02
  -8   6   0    0.01    0.03
  -8   6   0    0.00    0.03
  -8   6   0    0.04    0.10
   7  -6   0    2.80    0.22
   7  -6   0    2.48    0.24
   7  -6   0    2.48    0.22
   7  -6   0    2.60    0.23
   7  -6   0    1.97    0.22
   7  -6   0    2.07    0.23
  -7   6   0    3.15    0.39
  -7   6   0    2.48    0.28
  -7   6   0    2.88    0.27
  -7   6   0    3.30    0.28
  -7   6   0    2.63    0.28
  -7   6   0    3.24    0.28
   6  -6   0    3.60    0.32
   6  -6   0    3.38    0.33
   6  -6   0    3.60    0.32
   6  -6   0    3.64    0.44
   6  -6   0    3.08    0.33
   6  -6   0    3.87    0.33
   6  -6   0    4.16    0.33
   6  -6   0    3.44    0.33
  -6   6   0    4.21    0.36
  -6   6   0    3.49    0.36
  -6   6   0    3.52    0.36
  -6   6   0    3.72    0.36
  -6   6   0    4.51    0.36
  -6   6   0    3.95    0.37
  -6   6   0    4.25    0.46
   5  -6   0    0.89    0.20
   5  -6   0    0.68    0.09
   5  -6   0    0.63    0.08
   5  -6   0    0.73    0.08
   5  -6   0    0.68    0.08
   5  -6   0    0.70    0.08
   5  -6   0    0.71    0.08
   5  -6   0    0.81    0.08
  -5   6   0    0.75    0.09
  -5   6   0    0.73    0.09
  -5   6   0    0.81    0.09
  -5   6   0    0.66    0.17
  -5   6   0    0.74    0.09
  -5   6   0    0.84    0.09
  -5   6   0    0.75    0.09
  -5   6   0    0.85    0.09
   4  -6   0    0.75    0.08
   4  -6   0    0.65    0.09
   4  -6   0    0.79    0.18
   4  -6   0    0.68    0.08
   4  -6   0    0.86    0.08
   4  -6   0    0.75    0.08
   4  -6   0    0.70    0.09
   4  -6   0    0.78    0.08
  -4   6   0    0.88    0.18
  -4   6   0    0.69    0.08
  -4   6   0    0.80    0.08
  -4   6   0    0.78    0.09
  -4   6   0    0.81    0.08
  -4   6   0    0.74    0.08
  -4   6   0    0.62    0.09
  -4   6   0    0.69    0.09
  -4   6   0    0.80    0.07
   3  -6   0    0.14    0.04
   3  -6   0    0.11    0.03
   3  -6   0    0.10    0.02
   3  -6   0    0.14    0.03
   3  -6   0    0.14    0.03
   3  -6   0    0.13    0.02
  -3   6   0    0.13    0.03
  -3   6   0    0.16    0.03
  -3   6   0    0.12    0.02
  -3   6   0    0.08    0.03
  -3   6   0    0.09    0.03
  -3   6   0    0.08    0.02
  -3   6   0    0.15    0.04
  -3   6   0    0.10    0.03
  -3   6   0    0.10    0.08
  -3   6   0    0.14    0.03
   2  -6   0    1.78    0.16
   2  -6   0    1.82    0.17
   2  -6   0    1.79    0.16
   2  -6   0    1.82    0.16
   2  -6   0    1.52    0.16
   2  -6   0    1.60    0.17
  -2   6   0    1.70    0.17
  -2   6   0    1.72    0.17
  -2   6   0    1.82    0.17
  -2   6   0    1.78    0.17
  -2   6   0    1.48    0.16
  -2   6   0    1.72    0.18
  -2   6   0    1.73    0.24
  -2   6   0    1.91    0.16
  -2   6   0    1.49    0.26
  -2   6   0    1.59    0.16
   1  -6   0    0.71    0.07
   1  -6   0    0.71    0.08
   1  -6   0    0.66    0.08
   1  -6   0    0.87    0.08
   1  -6   0    0.74    0.09
   1  -6   0    0.75    0.08
   1  -6   0    0.76    0.07
  -1   6   0    0.76    0.08
  -1   6   0    0.59    0.08
  -1   6   0    0.67    0.08
  -1   6   0    0.78    0.09
  -1   6   0    0.81    0.08
  -1   6   0    0.67    0.17
  -1   6   0    0.57    0.08
  -1   6   0    0.76    0.08
  -1   6   0    0.76    0.17
   0  -6   0    0.24    0.03
   0  -6   0    0.14    0.03
   0  -6   0    0.21    0.03
   0  -6   0    0.20    0.04
   0  -6   0    0.18    0.03
   0  -6   0    0.23    0.03
   0  -6   0    0.17    0.09
   0  -6   0    0.16    0.03
   0   6   0    0.19    0.03
   0   6   0    0.18    0.04
   0   6   0    0.19    0.04
   0   6   0    0.21    0.04
   0   6   0    0.22    0.05
   0   6   0    0.17    0.08
   0   6   0    0.13    0.03
   0   6   0    0.20    0.04
  -1  -6   0    2.25    0.30
  -1  -6   0    2.18    0.21
  -1  -6   0    2.04    0.21
  -1  -6   0    1.95    0.21
  -1  -6   0    2.38    0.20
  -1  -6   0    2.66    0.22
  -1  -6   0    2.30    0.20
   1   6   0    2.45    0.24
   1   6   0    2.16    0.23
   1   6   0    2.57    0.23
   1   6   0    2.71    0.24
   1   6   0    2.85    0.32
   1   6   0    2.27    0.24
   1   6   0    2.52    0.23
  -2  -6   0    0.48    0.07
  -2  -6   0    0.57    0.07
  -2  -6   0    0.40    0.07
  -2  -6   0    0.37    0.06
  -2  -6   0    0.62    0.06
  -2  -6   0    0.47    0.05
   2   6   0    0.53    0.07
   2   6   0    0.68    0.16
   2   6   0    0.49    0.07
   2   6   0    0.59    0.07
   2   6   0    0.56    0.07
   2   6   0    0.45    0.07
   2   6   0    0.56    0.05
  -3  -6   0    0.17    0.03
  -3  -6   0    0.16    0.04
  -3  -6   0    0.15    0.04
  -3  -6   0    0.23    0.04
  -3  -6   0    0.15    0.04
  -3  -6   0    0.22    0.02
   3   6   0    0.20    0.05
   3   6   0    0.25    0.05
   3   6   0    0.27    0.05
   3   6   0    0.27    0.05
   3   6   0    0.20    0.04
   3   6   0    0.45    0.15
  -4  -6   0    0.56    0.07
  -4  -6   0    0.54    0.06
  -4  -6   0    0.41    0.07
  -4  -6   0    0.40    0.06
  -4  -6   0    0.68    0.20
   4   6   0    0.63    0.07
   4   6   0    0.61    0.08
   4   6   0    0.49    0.08
   4   6   0    0.40    0.07
   4   6   0    0.59    0.17
  -5  -6   0    0.40    0.06
  -5  -6   0    0.32    0.06
  -5  -6   0    0.31    0.06
  -5  -6   0    0.28    0.05
  -5  -6   0    0.33    0.05
  -5  -6   0    0.37    0.17
   5   6   0    0.37    0.07
   5   6   0    0.42    0.06
   5   6   0    0.45    0.07
   5   6   0    0.42    0.07
   5   6   0    0.48    0.16
   5   6   0    0.34    0.07
  -6  -6   0    0.01    0.03
  -6  -6   0    0.05    0.03
  -6  -6   0   -0.10    0.16
  -6  -6   0    0.05    0.03
   6   6   0    0.06    0.03
   6   6   0    0.04    0.15
   6   6   0    0.05    0.04
   6   6   0    0.08    0.04
   6   6   0    0.03    0.03
  -7  -6   0   -0.02    0.21
  -7  -6   0    0.17    0.04
  -7  -6   0    0.08    0.04
   7   6   0    0.04    0.19
   7   6   0    0.23    0.06
   7   6   0    0.17    0.06
   7   6   0    0.23    0.05
  11  -7   0    0.10    0.03
  11  -7   0    0.21    0.24
  11  -7   0    0.07    0.04
  11  -7   0    0.07    0.04
 -11   7   0    0.11    0.05
 -11   7   0   -0.02    0.22
 -11   7   0    0.09    0.05
 -11   7   0    0.07    0.06
  10  -7   0    0.06    0.03
  10  -7   0    0.08    0.04
  10  -7   0    0.13    0.04
  10  -7   0    0.11    0.04
  10  -7   0    0.12    0.05
  10  -7   0    0.25    0.22
 -10   7   0    0.09    0.05
 -10   7   0    0.17    0.05
 -10   7   0    0.13    0.05
 -10   7   0    0.38    0.19
 -10   7   0    0.03    0.04
   9  -7   0    0.06    0.04
   9  -7   0    0.06    0.04
   9  -7   0   -0.34    0.13
  -9   7   0    0.11    0.04
  -9   7   0    0.11    0.05
  -9   7   0    0.37    0.16
  -9   7   0    0.10    0.04
  -9   7   0    0.05    0.04
   8  -7   0    1.04    0.11
   8  -7   0    0.86    0.12
   8  -7   0    1.01    0.10
   8  -7   0    0.89    0.11
   8  -7   0    1.11    0.27
   8  -7   0    1.09    0.12
  -8   7   0    1.29    0.13
  -8   7   0    1.12    0.13
  -8   7   0    1.21    0.13
  -8   7   0    1.06    0.12
  -8   7   0    0.86    0.13
  -8   7   0    1.21    0.29
  -8   7   0    0.94    0.13
   7  -7   0    0.15    0.05
   7  -7   0    0.27    0.04
   7  -7   0    0.22    0.05
   7  -7   0    0.17    0.13
   7  -7   0    0.32    0.04
   7  -7   0    0.26    0.05
   7  -7   0    0.30    0.06
  -7   7   0    0.28    0.07
  -7   7   0    0.37    0.07
  -7   7   0    0.38    0.06
  -7   7   0    0.33    0.15
  -7   7   0    0.29    0.08
  -7   7   0    0.31    0.06
  -7   7   0    0.42    0.07
   6  -7   0    0.65    0.09
   6  -7   0    0.72    0.07
   6  -7   0    0.47    0.07
   6  -7   0    0.54    0.07
   6  -7   0    0.62    0.07
   6  -7   0    0.62    0.19
   6  -7   0    0.60    0.07
   6  -7   0    0.57    0.09
  -6   7   0    0.76    0.08
  -6   7   0    0.77    0.09
  -6   7   0    0.47    0.09
  -6   7   0    0.60    0.08
  -6   7   0    0.57    0.17
  -6   7   0    0.69    0.10
  -6   7   0    0.69    0.09
   5  -7   0   -0.02    0.09
   5  -7   0    0.00    0.02
   5  -7   0   -0.01    0.02
   5  -7   0   -0.05    0.02
   5  -7   0    0.02    0.02
   5  -7   0    0.00    0.02
   5  -7   0    0.03    0.02
   5  -7   0    0.03    0.02
  -5   7   0    0.04    0.03
  -5   7   0   -0.05    0.02
  -5   7   0    0.02    0.03
  -5   7   0   -0.02    0.02
  -5   7   0    0.00    0.02
  -5   7   0    0.01    0.02
  -5   7   0    0.01    0.03
  -5   7   0    0.03    0.03
   4  -7   0    0.08    0.03
   4  -7   0    0.08    0.10
   4  -7   0    0.06    0.03
   4  -7   0    0.08    0.03
   4  -7   0    0.07    0.02
   4  -7   0    0.03    0.02
   4  -7   0    0.05    0.02
  -4   7   0    0.06    0.03
  -4   7   0    0.05    0.03
  -4   7   0    0.05    0.03
  -4   7   0    0.08    0.09
  -4   7   0    0.09    0.03
  -4   7   0    0.05    0.02
  -4   7   0    0.12    0.04
  -4   7   0    0.09    0.03
  -4   7   0    0.17    0.03
   3  -7   0    4.41    0.37
   3  -7   0    3.49    0.38
   3  -7   0    4.52    0.37
   3  -7   0    4.35    0.38
   3  -7   0    4.32    0.39
   3  -7   0    3.99    0.38
  -3   7   0    4.38    0.38
  -3   7   0    4.40    0.40
  -3   7   0    4.19    0.40
  -3   7   0    4.54    0.42
  -3   7   0    4.29    0.39
  -3   7   0    3.89    0.50
  -3   7   0    4.41    0.50
  -3   7   0    3.97    0.39
  -3   7   0    4.62    0.40
  -3   7   0    4.21    0.39
  -3   7   0    4.28    0.40
   2  -7   0    2.32    0.21
   2  -7   0    2.20    0.22
   2  -7   0    2.18    0.22
   2  -7   0    2.53    0.23
   2  -7   0    2.42    0.21
   2  -7   0    2.52    0.22
  -2   7   0    2.42    0.23
  -2   7   0    2.26    0.23
  -2   7   0    2.35    0.23
  -2   7   0    2.45    0.32
  -2   7   0    2.66    0.33
  -2   7   0    2.46    0.24
  -2   7   0    2.60    0.24
  -2   7   0    2.41    0.24
  -2   7   0    2.54    0.23
   1  -7   0    4.99    0.46
   1  -7   0    4.44    0.46
   1  -7   0    5.04    0.45
   1  -7   0    4.95    0.45
   1  -7   0    6.00    0.45
   1  -7   0    5.25    0.45
   1  -7   0    5.00    0.46
  -1   7   0    5.23    0.47
  -1   7   0    4.88    0.47
  -1   7   0    5.27    0.47
  -1   7   0    5.86    0.59
  -1   7   0    4.78    0.58
  -1   7   0    5.48    0.48
  -1   7   0    5.01    0.50
  -1   7   0    5.02    0.47
  -1   7   0    5.50    0.46
   0  -7   0    1.28    0.11
   0  -7   0    1.18    0.13
   0  -7   0    1.09    0.11
   0  -7   0    1.01    0.12
   0  -7   0    1.16    0.12
   0  -7   0    1.35    0.12
   0  -7   0    1.15    0.11
   0   7   0    1.36    0.14
   0   7   0    1.14    0.14
   0   7   0    1.52    0.27
   0   7   0    1.25    0.14
   0   7   0    1.48    0.14
   0   7   0    1.41    0.14
   0   7   0    1.20    0.13
  -1  -7   0    1.98    0.19
  -1  -7   0    1.85    0.28
  -1  -7   0    2.05    0.17
  -1  -7   0    1.57    0.19
  -1  -7   0    1.76    0.18
  -1  -7   0    2.22    0.19
  -1  -7   0    2.01    0.18
   1   7   0    2.11    0.22
   1   7   0    1.96    0.21
   1   7   0    2.39    0.22
   1   7   0    2.40    0.31
   1   7   0    1.88    0.22
   1   7   0    2.13    0.22
   1   7   0    2.46    0.22
   1   7   0    2.47    0.20
  -2  -7   0    3.72    0.47
  -2  -7   0    4.04    0.37
  -2  -7   0    3.71    0.35
  -2  -7   0    4.04    0.35
  -2  -7   0    4.33    0.35
  -2  -7   0    3.49    0.36
   2   7   0    5.27    0.44
   2   7   0    4.96    0.46
   2   7   0    4.35    0.45
   2   7   0    5.00    0.46
   2   7   0    4.82    0.46
   2   7   0    5.23    0.46
   2   7   0    5.69    0.57
  -3  -7   0    0.20    0.04
  -3  -7   0    0.17    0.02
  -3  -7   0    0.14    0.04
  -3  -7   0    0.18    0.04
   3   7   0    0.25    0.05
   3   7   0    0.19    0.05
   3   7   0    0.17    0.12
   3   7   0    0.13    0.04
   3   7   0    0.18    0.05
   3   7   0    0.23    0.02
  -4  -7   0    0.91    0.10
  -4  -7   0    0.69    0.09
  -4  -7   0    0.78    0.28
  -4  -7   0    0.70    0.09
  -4  -7   0    0.94    0.09
  -4  -7   0    0.60    0.09
   4   7   0    1.03    0.12
   4   7   0    1.10    0.24
   4   7   0    1.12    0.12
   4   7   0    0.72    0.11
   4   7   0    1.09    0.11
   4   7   0    0.74    0.11
  -5  -7   0    0.03    0.03
  -5  -7   0    0.00    0.02
  -5  -7   0    0.03    0.18
  -5  -7   0   -0.01    0.02
   5   7   0    0.04    0.03
   5   7   0    0.01    0.03
   5   7   0   -0.06    0.13
   5   7   0   -0.04    0.03
   5   7   0    0.06    0.03
  -6  -7   0    0.32    0.06
  -6  -7   0    0.38    0.26
   6   7   0    0.23    0.06
   6   7   0    0.53    0.21
   6   7   0    0.38    0.06
   6   7   0    0.41    0.08
   6   7   0    0.26    0.07
  10  -8   0    0.49    0.09
  10  -8   0    0.45    0.08
  10  -8   0    0.51    0.07
  10  -8   0    0.31    0.26
  10  -8   0    0.45    0.09
  10  -8   0    0.55    0.07
 -10   8   0    0.41    0.09
 -10   8   0    0.53    0.10
 -10   8   0    0.84    0.10
 -10   8   0    0.49    0.09
 -10   8   0    0.49    0.09
 -10   8   0    0.71    0.25
   9  -8   0    0.44    0.08
   9  -8   0    0.63    0.08
   9  -8   0    0.40    0.06
   9  -8   0    0.48    0.08
   9  -8   0    0.39    0.22
   9  -8   0    0.32    0.07
  -9   8   0    0.52    0.08
  -9   8   0    0.65    0.10
  -9   8   0    0.61    0.10
  -9   8   0    0.45    0.09
  -9   8   0    0.46    0.09
  -9   8   0    0.57    0.21
   8  -8   0    1.52    0.17
   8  -8   0    1.62    0.15
   8  -8   0    1.66    0.18
   8  -8   0    1.40    0.16
   8  -8   0    1.69    0.16
   8  -8   0    1.37    0.16
   8  -8   0    1.45    0.32
   8  -8   0    1.30    0.15
  -8   8   0    2.11    0.19
  -8   8   0    1.66    0.19
  -8   8   0    1.41    0.18
  -8   8   0    1.64    0.18
  -8   8   0    2.00    0.35
  -8   8   0    1.52    0.19
  -8   8   0    1.95    0.19
   7  -8   0    0.25    0.06
   7  -8   0    0.38    0.05
   7  -8   0    0.21    0.04
   7  -8   0    0.21    0.06
   7  -8   0    0.26    0.05
   7  -8   0    0.27    0.04
   7  -8   0    0.12    0.14
   7  -8   0    0.26    0.05
  -7   8   0    0.36    0.06
  -7   8   0    0.37    0.06
  -7   8   0    0.34    0.07
  -7   8   0    0.31    0.07
  -7   8   0    0.39    0.07
   6  -8   0    0.08    0.02
   6  -8   0    0.05    0.02
   6  -8   0    0.04    0.03
   6  -8   0    0.06    0.03
   6  -8   0    0.10    0.04
   6  -8   0    0.03    0.03
   6  -8   0   -0.11    0.10
   6  -8   0    0.05    0.03
  -6   8   0   -0.01    0.02
  -6   8   0    0.03    0.04
  -6   8   0    0.03    0.03
  -6   8   0    0.07    0.04
  -6   8   0    0.02    0.03
  -6   8   0    0.03    0.10
  -6   8   0    0.01    0.03
  -6   8   0    0.04    0.02
   5  -8   0    0.30    0.06
   5  -8   0    0.42    0.15
   5  -8   0    0.38    0.04
   5  -8   0    0.29    0.06
   5  -8   0    0.27    0.07
   5  -8   0    0.30    0.05
   5  -8   0    0.27    0.05
  -5   8   0    0.29    0.06
  -5   8   0    0.27    0.06
  -5   8   0    0.31    0.05
  -5   8   0    0.31    0.04
  -5   8   0    0.27    0.14
  -5   8   0    0.24    0.05
  -5   8   0    0.29    0.06
  -5   8   0    0.27    0.06
   4  -8   0    1.02    0.09
   4  -8   0    0.84    0.10
   4  -8   0    0.84    0.10
   4  -8   0    0.95    0.10
   4  -8   0    0.93    0.11
  -4   8   0    0.86    0.11
  -4   8   0    1.31    0.26
  -4   8   0    0.82    0.11
  -4   8   0    0.84    0.10
  -4   8   0    1.17    0.11
  -4   8   0    0.85    0.22
  -4   8   0    0.85    0.10
  -4   8   0    1.01    0.11
   3  -8   0    0.56    0.07
   3  -8   0    0.54    0.08
   3  -8   0    0.35    0.07
   3  -8   0    0.52    0.06
   3  -8   0    0.56    0.06
  -3   8   0    0.53    0.06
  -3   8   0    0.44    0.07
  -3   8   0    0.48    0.18
  -3   8   0    0.33    0.07
  -3   8   0    0.69    0.08
  -3   8   0    0.59    0.07
  -3   8   0    0.41    0.17
  -3   8   0    0.42    0.07
  -3   8   0    0.46    0.08
   2  -8   0    0.47    0.05
   2  -8   0    0.50    0.05
   2  -8   0    0.55    0.07
   2  -8   0    0.58    0.08
   2  -8   0    0.45    0.05
   2  -8   0    0.38    0.07
  -2   8   0    0.32    0.14
  -2   8   0    0.53    0.08
  -2   8   0    0.37    0.07
  -2   8   0    0.56    0.08
  -2   8   0    0.52    0.06
  -2   8   0    0.49    0.08
  -2   8   0    0.20    0.14
  -2   8   0    0.58    0.07
  -2   8   0    0.54    0.08
   1  -8   0    0.28    0.04
   1  -8   0    0.25    0.05
   1  -8   0    0.24    0.03
   1  -8   0    0.22    0.05
   1  -8   0    0.19    0.05
   1  -8   0    0.26    0.04
  -1   8   0    0.23    0.05
  -1   8   0    0.24    0.05
  -1   8   0    0.20    0.04
  -1   8   0    0.28    0.06
  -1   8   0    0.28    0.06
  -1   8   0    0.27    0.05
  -1   8   0    0.14    0.13
  -1   8   0    0.14    0.13
  -1   8   0    0.24    0.05
   0  -8   0    0.25    0.05
   0  -8   0    0.36    0.06
   0  -8   0    0.35    0.04
   0  -8   0    0.29    0.04
   0  -8   0    0.34    0.04
   0  -8   0    0.38    0.06
   0   8   0    0.40    0.07
   0   8   0    0.43    0.07
   0   8   0    0.29    0.15
   0   8   0    0.39    0.07
   0   8   0    0.32    0.16
   0   8   0    0.46    0.07
   0   8   0    0.40    0.07
   0   8   0    0.43    0.05
   0   8   0    0.38    0.07
  -1  -8   0    0.70    0.21
  -1  -8   0    0.59    0.08
  -1  -8   0    0.57    0.07
  -1  -8   0    0.73    0.07
  -1  -8   0    0.69    0.06
  -1  -8   0    0.69    0.11
  -1  -8   0    0.45    0.11
  -1  -8   0    0.58    0.07
   1   8   0    0.63    0.19
   1   8   0    0.69    0.09
   1   8   0    0.84    0.08
   1   8   0    0.71    0.09
   1   8   0    0.72    0.10
   1   8   0    0.79    0.11
  -2  -8   0    0.02    0.02
  -2  -8   0   -0.02    0.12
  -2  -8   0    0.03    0.01
  -2  -8   0    0.04    0.02
  -2  -8   0    0.03    0.03
  -2  -8   0    0.00    0.02
  -2  -8   0    0.04    0.02
  -2  -8   0    0.02    0.02
   2   8   0    0.06    0.03
   2   8   0    0.03    0.03
   2   8   0    0.12    0.14
   2   8   0    0.02    0.03
   2   8   0    0.04    0.03
   2   8   0    0.03    0.01
   2   8   0    0.01    0.03
  -3  -8   0   -0.02    0.02
  -3  -8   0   -0.01    0.02
  -3  -8   0   -0.02    0.01
  -3  -8   0   -0.03    0.02
  -3  -8   0    0.20    0.16
  -3  -8   0    0.01    0.02
  -3  -8   0    0.01    0.02
   3   8   0    0.00    0.03
   3   8   0   -0.01    0.12
   3   8   0    0.03    0.04
   3   8   0   -0.04    0.02
   3   8   0   -0.02    0.03
   3   8   0    0.00    0.01
   3   8   0    0.03    0.04
  -4  -8   0    0.01    0.02
  -4  -8   0    0.00    0.02
  -4  -8   0   -0.02    0.03
  -4  -8   0   -0.02    0.02
   4   8   0    0.15    0.15
   4   8   0   -0.03    0.03
   4   8   0   -0.02    0.03
   4   8   0   -0.01    0.03
   4   8   0    0.02    0.04
  -5  -8   0    0.02    0.03
  -5  -8   0    0.08    0.04
  -5  -8   0    0.00    0.03
  -5  -8   0    0.00    0.02
   5   8   0    0.03    0.03
   5   8   0   -0.01    0.03
   5   8   0   -0.01    0.16
   5   8   0    0.02    0.04
   5   8   0   -0.02    0.04
  10  -9   0    0.02    0.04
  10  -9   0    0.02    0.02
  10  -9   0    0.02    0.03
  10  -9   0    0.08    0.04
  10  -9   0    0.06    0.04
 -10   9   0    0.11    0.05
 -10   9   0    0.04    0.04
 -10   9   0    0.06    0.05
 -10   9   0    0.07    0.05
   9  -9   0    0.51    0.10
   9  -9   0    0.57    0.08
   9  -9   0    0.59    0.08
   9  -9   0    0.65    0.10
   9  -9   0    0.60    0.26
   9  -9   0    0.70    0.08
  -9   9   0    0.60    0.11
  -9   9   0    0.70    0.11
  -9   9   0    0.61    0.25
  -9   9   0    0.86    0.11
  -9   9   0    0.73    0.11
  -9   9   0    0.57    0.10
   8  -9   0    0.60    0.10
   8  -9   0    0.60    0.08
   8  -9   0    0.82    0.10
   8  -9   0    0.48    0.08
   8  -9   0    0.68    0.07
   8  -9   0    0.48    0.24
  -8   9   0    0.58    0.11
  -8   9   0    0.82    0.10
  -8   9   0    0.60    0.10
  -8   9   0    0.94    0.24
  -8   9   0    0.89    0.11
  -8   9   0    0.74    0.11
   7  -9   0    0.01    0.02
   7  -9   0    0.01    0.02
   7  -9   0    0.03    0.03
   7  -9   0   -0.01    0.03
   7  -9   0    0.10    0.16
   7  -9   0    0.05    0.03
   7  -9   0    0.00    0.02
   7  -9   0    0.01    0.03
  -7   9   0    0.02    0.03
  -7   9   0   -0.03    0.03
  -7   9   0   -0.03    0.03
  -7   9   0   -0.03    0.14
  -7   9   0    0.01    0.03
  -7   9   0    0.00    0.03
  -7   9   0   -0.01    0.03
  -7   9   0    0.05    0.03
   6  -9   0    0.66    0.09
   6  -9   0    0.82    0.23
   6  -9   0    0.98    0.11
   6  -9   0    0.75    0.10
   6  -9   0    0.90    0.10
  -6   9   0    0.97    0.10
  -6   9   0    0.79    0.08
  -6   9   0    0.77    0.10
  -6   9   0    0.73    0.11
  -6   9   0    0.84    0.11
  -6   9   0    0.75    0.14
  -6   9   0    1.07    0.11
  -6   9   0    0.68    0.21
   5  -9   0    0.22    0.06
   5  -9   0    0.25    0.04
   5  -9   0    0.22    0.03
   5  -9   0    0.26    0.04
  -5   9   0    0.30    0.07
  -5   9   0    0.34    0.06
  -5   9   0    0.25    0.06
  -5   9   0    0.32    0.18
  -5   9   0    0.33    0.06
  -5   9   0    0.29    0.05
  -5   9   0    0.35    0.07
  -5   9   0    0.25    0.03
   4  -9   0    1.70    0.17
   4  -9   0    1.89    0.16
   4  -9   0    1.66    0.18
   4  -9   0    1.52    0.17
   4  -9   0    1.78    0.16
  -4   9   0    1.65    0.16
  -4   9   0    1.53    0.17
  -4   9   0    1.70    0.17
  -4   9   0    1.71    0.17
  -4   9   0    1.47    0.17
  -4   9   0    1.75    0.35
  -4   9   0    1.38    0.18
   3  -9   0    5.10    0.51
   3  -9   0    5.14    0.51
   3  -9   0    5.80    0.50
   3  -9   0    6.12    0.51
   3  -9   0    5.97    0.50
  -3   9   0    5.90    0.54
  -3   9   0    6.07    0.69
  -3   9   0    5.16    0.53
  -3   9   0    6.04    0.53
  -3   9   0    5.66    0.53
  -3   9   0    6.23    0.54
  -3   9   0    6.12    0.54
  -3   9   0    5.93    0.54
   2  -9   0    2.55    0.25
   2  -9   0    2.63    0.24
   2  -9   0    2.49    0.23
   2  -9   0    2.35    0.25
   2  -9   0    3.00    0.24
  -2   9   0    2.74    0.26
  -2   9   0    2.71    0.26
  -2   9   0    2.48    0.26
  -2   9   0    2.60    0.24
  -2   9   0    2.35    0.25
  -2   9   0    2.98    0.26
  -2   9   0    2.51    0.25
  -2   9   0    2.53    0.38
   1  -9   0    0.16    0.03
   1  -9   0    0.17    0.04
   1  -9   0    0.07    0.04
   1  -9   0    0.16    0.03
  -1   9   0    0.14    0.05
  -1   9   0    0.14    0.04
  -1   9   0    0.14    0.07
  -1   9   0    0.19    0.05
  -1   9   0    0.23    0.05
  -1   9   0   -0.03    0.14
  -1   9   0    0.15    0.03
   0  -9   0    0.09    0.02
   0  -9   0    0.16    0.05
   0  -9   0    0.14    0.04
   0  -9   0    0.12    0.02
   0  -9   0    0.11    0.02
   0   9   0    0.19    0.05
   0   9   0    0.23    0.05
   0   9   0   -0.04    0.14
   0   9   0    0.15    0.05
   0   9   0    0.08    0.13
   0   9   0    0.20    0.05
   0   9   0    0.25    0.05
  -1  -9   0    0.28    0.04
  -1  -9   0    0.21    0.03
  -1  -9   0    0.13    0.04
  -1  -9   0    0.23    0.03
  -1  -9   0    0.22    0.05
  -1  -9   0    0.21    0.03
  -1  -9   0    0.23    0.05
   1   9   0    0.19    0.06
   1   9   0    0.25    0.04
   1   9   0    0.37    0.10
   1   9   0    0.25    0.17
   1   9   0    0.19    0.05
   1   9   0    0.25    0.06
   1   9   0    0.27    0.06
   1   9   0    0.33    0.09
  -2  -9   0    0.94    0.10
  -2  -9   0    0.66    0.08
  -2  -9   0    0.64    0.08
  -2  -9   0    0.77    0.25
  -2  -9   0    0.90    0.08
  -2  -9   0    0.79    0.07
   2   9   0    0.75    0.11
   2   9   0    0.95    0.26
   2   9   0    0.87    0.11
   2   9   0    1.11    0.12
   2   9   0    1.02    0.11
   2   9   0    0.64    0.12
  -3  -9   0    0.38    0.20
  -3  -9   0    0.42    0.05
  -3  -9   0    0.39    0.07
   3   9   0    0.50    0.22
   3   9   0    0.25    0.07
   3   9   0    0.30    0.06
   3   9   0    0.41    0.07
   3   9   0    0.30    0.04
   3   9   0    0.45    0.08
  -4  -9   0    0.02    0.03
  -4  -9   0    0.02    0.02
  -4  -9   0    0.01    0.02
  -4  -9   0   -0.21    0.23
  -4  -9   0    0.04    0.03
   4   9   0    0.05    0.04
   4   9   0   -0.10    0.20
   4   9   0    0.08    0.04
   4   9   0    0.08    0.04
   9 -10   0    0.02    0.03
   9 -10   0    0.07    0.03
   9 -10   0    0.04    0.04
   9 -10   0    0.01    0.03
  -9  10   0    0.15    0.05
  -9  10   0    0.14    0.05
  -9  10   0    0.09    0.05
  -9  10   0    0.11    0.06
   8 -10   0    0.04    0.04
   8 -10   0    0.07    0.03
   8 -10   0    0.21    0.20
   8 -10   0    0.04    0.02
   8 -10   0    0.03    0.04
  -8  10   0    0.05    0.04
  -8  10   0    0.06    0.05
  -8  10   0    0.03    0.04
  -8  10   0    0.02    0.03
  -8  10   0    0.05    0.04
  -8  10   0   -0.01    0.04
  -8  10   0   -0.13    0.17
   7 -10   0    0.05    0.21
   7 -10   0    0.03    0.02
   7 -10   0    0.02    0.03
   7 -10   0    0.03    0.02
   7 -10   0    0.07    0.04
  -7  10   0    0.12    0.04
  -7  10   0    0.05    0.02
  -7  10   0    0.07    0.15
  -7  10   0    0.00    0.03
  -7  10   0    0.02    0.04
  -7  10   0    0.02    0.04
  -7  10   0    0.02    0.04
   6 -10   0   -0.01    0.02
   6 -10   0    0.02    0.02
   6 -10   0   -0.03    0.02
  -6  10   0   -0.03    0.03
  -6  10   0   -0.06    0.02
  -6  10   0    0.05    0.04
  -6  10   0    0.04    0.03
  -6  10   0   -0.02    0.03
  -6  10   0    0.01    0.03
  -6  10   0    0.03    0.18
  -6  10   0    0.04    0.14
  -6  10   0    0.01    0.01
   5 -10   0    0.01    0.02
   5 -10   0    0.02    0.02
   5 -10   0    0.03    0.03
   5 -10   0   -0.01    0.02
   5 -10   0   -0.04    0.03
   5 -10   0    0.01    0.01
  -5  10   0   -0.02    0.15
  -5  10   0    0.01    0.03
  -5  10   0   -0.02    0.03
  -5  10   0   -0.04    0.02
  -5  10   0    0.01    0.03
  -5  10   0   -0.20    0.14
  -5  10   0    0.03    0.03
   4 -10   0    1.35    0.15
   4 -10   0    1.55    0.13
   4 -10   0    1.58    0.17
   4 -10   0    1.11    0.15
  -4  10   0    1.50    0.17
  -4  10   0    1.53    0.17
  -4  10   0    1.44    0.32
  -4  10   0    1.63    0.19
  -4  10   0    1.60    0.17
  -4  10   0    1.47    0.17
  -4  10   0    1.62    0.35
  -4  10   0    1.44    0.22
   3 -10   0    4.45    0.46
   3 -10   0    5.02    0.45
   3 -10   0    5.00    0.44
   3 -10   0    5.46    0.45
  -3  10   0    5.20    0.46
  -3  10   0    3.92    0.59
  -3  10   0    4.90    0.46
  -3  10   0    4.49    0.45
  -3  10   0    5.30    0.64
  -3  10   0    4.90    0.46
  -3  10   0    5.18    0.46
  -3  10   0    4.94    0.45
   2 -10   0    0.00    0.03
   2 -10   0    0.04    0.02
   2 -10   0    0.03    0.01
   2 -10   0    0.02    0.02
   2 -10   0    0.02    0.03
   2 -10   0   -0.02    0.02
  -2  10   0    0.08    0.05
  -2  10   0    0.02    0.15
  -2  10   0    0.07    0.04
  -2  10   0   -0.19    0.15
  -2  10   0    0.04    0.03
  -2  10   0   -0.02    0.03
  -2  10   0    0.03    0.04
  -2  10   0    0.06    0.03
   1 -10   0    0.32    0.04
   1 -10   0    0.32    0.04
   1 -10   0    0.25    0.05
   1 -10   0    0.32    0.04
   1 -10   0    0.26    0.07
  -1  10   0    0.43    0.07
  -1  10   0    0.33    0.18
  -1  10   0    0.25    0.07
  -1  10   0    0.39    0.07
  -1  10   0    0.13    0.19
  -1  10   0    0.29    0.07
   0 -10   0    0.08    0.02
   0 -10   0    0.10    0.02
   0 -10   0    0.16    0.04
   0 -10   0    0.10    0.03
   0 -10   0    0.11    0.02
   0  10   0    0.53    0.24
   0  10   0    0.14    0.05
   0  10   0    0.14    0.18
   0  10   0    0.10    0.04
   0  10   0    0.19    0.05
   0  10   0    0.15    0.05
   0  10   0    0.12    0.04
  -1 -10   0    0.13    0.03
  -1 -10   0    0.08    0.02
  -1 -10   0    0.05    0.02
  -1 -10   0    0.06    0.02
  -1 -10   0    0.11    0.04
   1  10   0    0.13    0.06
   1  10   0   -0.12    0.18
   1  10   0    0.07    0.04
   1  10   0    0.06    0.04
   1  10   0    0.21    0.19
   1  10   0    0.07    0.04
  -2 -10   0    0.19    0.21
  -2 -10   0    0.15    0.04
  -2 -10   0    0.16    0.03
  -2 -10   0    0.18    0.04
  -2 -10   0    0.24    0.02
  -2 -10   0    0.25    0.05
   2  10   0    0.26    0.07
   2  10   0    0.63    0.23
   2  10   0    0.23    0.06
   2  10   0    0.22    0.06
  -3 -10   0    0.04    0.02
  -3 -10   0    0.08    0.02
  -3 -10   0    0.04    0.02
  -3 -10   0   -0.28    0.22
  -3 -10   0    0.09    0.04
   3  10   0    0.12    0.05
   3  10   0    0.07    0.05
   3  10   0   -0.06    0.22
   3  10   0    0.04    0.04
   8 -11   0    0.04    0.04
   8 -11   0    0.07    0.04
   8 -11   0    0.06    0.03
   8 -11   0    0.08    0.03
  -8  11   0    0.25    0.06
  -8  11   0    0.10    0.05
  -8  11   0    0.04    0.05
  -8  11   0    0.14    0.05
   7 -11   0   -0.04    0.03
   7 -11   0    0.03    0.02
  -7  11   0    0.02    0.01
  -7  11   0    0.03    0.04
  -7  11   0    0.07    0.04
  -7  11   0   -0.04    0.03
  -7  11   0    0.24    0.24
  -7  11   0    0.07    0.04
  -7  11   0    0.00    0.03
   6 -11   0    0.69    0.07
   6 -11   0    0.66    0.09
   6 -11   0    0.68    0.11
   6 -11   0    0.70    0.08
  -6  11   0    0.89    0.30
  -6  11   0    0.75    0.09
  -6  11   0    0.43    0.23
  -6  11   0    0.64    0.11
  -6  11   0    0.54    0.10
  -6  11   0    0.66    0.11
  -6  11   0    0.85    0.10
   5 -11   0   -0.01    0.02
   5 -11   0   -0.02    0.01
   5 -11   0   -0.03    0.02
  -5  11   0   -0.20    0.17
  -5  11   0    0.00    0.03
  -5  11   0   -0.01    0.03
  -5  11   0   -0.13    0.19
  -5  11   0    0.03    0.07
  -5  11   0    0.00    0.03
  -5  11   0    0.02    0.04
   4 -11   0    0.10    0.04
   4 -11   0    0.13    0.02
   4 -11   0    0.13    0.02
   4 -11   0    0.19    0.04
  -4  11   0    0.05    0.04
  -4  11   0    0.13    0.05
  -4  11   0    0.12    0.04
  -4  11   0    0.01    0.17
  -4  11   0    0.10    0.05
  -4  11   0    0.50    0.24
  -4  11   0    0.05    0.04
  -4  11   0    0.17    0.05
   3 -11   0    1.53    0.16
  -3  11   0    1.61    0.18
  -3  11   0    1.58    0.18
  -3  11   0    1.48    0.17
  -3  11   0    1.57    0.18
  -3  11   0    1.19    0.31
  -3  11   0    1.60    0.16
  -3  11   0    1.61    0.17
   2 -11   0    0.02    0.02
   2 -11   0    0.03    0.03
  -2  11   0    0.02    0.03
  -2  11   0   -0.01    0.04
  -2  11   0   -0.08    0.19
  -2  11   0   -0.02    0.03
  -2  11   0    0.03    0.04
  -2  11   0   -0.04    0.02
  -2  11   0    0.04    0.04
  -2  11   0    0.29    0.22
   1 -11   0    0.10    0.02
   1 -11   0    0.03    0.03
  -1  11   0    0.18    0.05
  -1  11   0    0.08    0.04
  -1  11   0    0.07    0.05
  -1  11   0   -0.21    0.20
  -1  11   0   -0.03    0.18
  -1  11   0    0.10    0.04
   0 -11   0    0.52    0.08
   0 -11   0    0.53    0.06
   0  11   0    0.85    0.10
   0  11   0    0.47    0.09
   0  11   0    0.50    0.09
   0  11   0    0.46    0.09
   0  11   0    0.81    0.28
  -1 -11   0    0.05    0.02
  -1 -11   0    0.04    0.02
  -1 -11   0    0.03    0.03
   1  11   0    0.05    0.04
   1  11   0    0.04    0.05
   1  11   0    0.01    0.04
   1  11   0    0.26    0.27
   6 -12   0    0.00    0.03
  -6  12   0    0.04    0.29
  -6  12   0    0.02    0.04
  -6  12   0    0.05    0.05
  -6  12   0   -0.01    0.04
  -6  12   0    0.04    0.04
  -6  12   0    0.06    0.04
   5 -12   0   -0.05    0.02
  -5  12   0   -0.17    0.26
  -5  12   0    0.06    0.05
  -5  12   0   -0.03    0.03
  -5  12   0    0.00    0.04
  -5  12   0   -0.02    0.03
  -5  12   0   -0.04    0.03
   4 -12   0    1.49    0.16
  -4  12   0    1.93    0.20
  -4  12   0    1.69    0.20
  -4  12   0    1.76    0.20
  -4  12   0    1.66    0.18
  -4  12   0    1.69    0.20
  -4  12   0    1.73    0.41
   3 -12   0    0.42    0.07
   3 -12   0    0.51    0.06
  -3  12   0    0.56    0.31
  -3  12   0    0.61    0.10
  -3  12   0    0.54    0.10
  -3  12   0    0.60    0.09
  -3  12   0    0.59    0.10
  -3  12   0    0.53    0.10
   2 -12   0    0.08    0.04
  -2  12   0   -0.01    0.04
  -2  12   0    0.08    0.05
  -2  12   0    0.14    0.26
  -2  12   0    0.02    0.04
  -2  12   0    0.06    0.07
  -1  12  -1   -0.17    0.22
  -1  12  -1   -0.01    0.04
  -1  12  -1    0.03    0.04
  -1  12  -1    0.01    0.04
  -1  12  -1   -0.06    0.03
   1 -12   1   -0.02    0.03
   1 -12   1    0.01    0.02
  -2  12  -1   -0.01    0.04
  -2  12  -1    0.10    0.07
  -2  12  -1    0.03    0.04
  -2  12  -1    0.16    0.22
   2 -12   1   -0.01    0.02
   2 -12   1    0.05    0.02
  -3  12  -1    0.47    0.09
  -3  12  -1    0.57    0.09
  -3  12  -1    0.83    0.31
  -3  12  -1    0.50    0.09
  -3  12  -1    0.45    0.07
   3 -12   1    0.53    0.06
   3 -12   1    0.49    0.08
  -4  12  -1    1.39    0.17
  -4  12  -1    1.45    0.17
  -4  12  -1    1.11    0.35
  -4  12  -1    1.54    0.17
  -4  12  -1    1.46    0.16
   4 -12   1    1.18    0.13
   4 -12   1    1.25    0.14
  -5  12  -1   -0.03    0.03
  -5  12  -1   -0.10    0.23
  -5  12  -1   -0.05    0.03
  -5  12  -1   -0.02    0.03
  -5  12  -1   -0.04    0.03
  -5  12  -1   -0.04    0.06
   5 -12   1    0.02    0.03
  -6  12  -1    0.37    0.28
  -6  12  -1    0.25    0.07
  -6  12  -1    0.36    0.08
  -6  12  -1    0.27    0.07
  -6  12  -1    0.35    0.07
  -6  12  -1    0.22    0.07
   6 -12   1    0.20    0.05
   6 -12   1    0.38    0.08
  -7  12  -1    0.51    0.10
  -7  12  -1    0.66    0.36
  -7  12  -1    0.32    0.09
  -7  12  -1    0.63    0.10
  -7  12  -1    0.76    0.10
   7 -12   1    0.29    0.07
   7 -12   1    0.51    0.09
   1  11  -1    0.55    0.11
   1  11  -1    0.23    0.26
   1  11  -1    0.71    0.11
   1  11  -1    0.88    0.11
   1  11  -1    0.62    0.10
  -1 -11   1    0.74    0.09
  -1 -11   1    0.52    0.06
  -1 -11   1    0.62    0.06
   0  11  -1   -0.02    0.03
   0  11  -1    0.02    0.04
   0  11  -1    0.03    0.04
   0  11  -1   -0.05    0.19
   0  11  -1   -0.03    0.03
   0 -11   1    0.02    0.03
   0 -11   1    0.03    0.02
  -1  11  -1    0.17    0.06
  -1  11  -1    0.14    0.19
  -1  11  -1    0.11    0.05
  -1  11  -1    0.15    0.05
  -1  11  -1    0.21    0.06
  -1  11  -1    0.15    0.05
  -1  11  -1    0.18    0.18
   1 -11   1    0.19    0.04
   1 -11   1    0.15    0.03
  -2  11  -1    1.13    0.14
  -2  11  -1    1.49    0.15
  -2  11  -1    1.43    0.30
  -2  11  -1    0.98    0.27
  -2  11  -1    1.12    0.12
  -2  11  -1    0.83    0.14
  -2  11  -1    1.24    0.14
  -2  11  -1    1.33    0.15
   2 -11   1    1.08    0.11
   2 -11   1    1.08    0.12
  -3  11  -1    0.05    0.04
  -3  11  -1    0.25    0.20
  -3  11  -1    0.08    0.05
  -3  11  -1    0.04    0.03
  -3  11  -1    0.11    0.16
  -3  11  -1    0.05    0.04
  -3  11  -1    0.05    0.04
  -3  11  -1   -0.02    0.03
   3 -11   1    0.06    0.03
   3 -11   1    0.03    0.03
   3 -11   1    0.06    0.04
  -4  11  -1    0.59    0.09
  -4  11  -1    0.53    0.09
  -4  11  -1    0.43    0.08
  -4  11  -1    0.56    0.08
  -4  11  -1    0.42    0.20
  -4  11  -1    0.37    0.23
  -4  11  -1    0.60    0.10
  -4  11  -1    0.56    0.09
   4 -11   1    0.32    0.05
   4 -11   1    0.51    0.07
  -5  11  -1    0.42    0.21
  -5  11  -1    0.13    0.04
  -5  11  -1    0.13    0.05
  -5  11  -1    0.05    0.04
  -5  11  -1    0.26    0.06
  -5  11  -1    0.16    0.05
  -5  11  -1    0.42    0.20
  -5  11  -1    0.19    0.05
   5 -11   1    0.14    0.03
   5 -11   1    0.16    0.05
  -6  11  -1    1.39    0.14
  -6  11  -1    1.32    0.17
  -6  11  -1    1.05    0.28
  -6  11  -1    1.14    0.11
  -6  11  -1    1.18    0.14
  -6  11  -1    1.20    0.15
  -6  11  -1    1.17    0.13
  -6  11  -1    1.09    0.15
   6 -11   1    1.28    0.11
   6 -11   1    1.31    0.15
   6 -11   1    0.95    0.13
   6 -11   1    1.14    0.11
  -7  11  -1    2.25    0.22
  -7  11  -1    1.58    0.41
  -7  11  -1    2.41    0.25
  -7  11  -1    2.77    0.25
  -7  11  -1    2.30    0.25
  -7  11  -1    2.75    0.25
  -7  11  -1    2.47    0.25
   7 -11   1    2.33    0.21
   7 -11   1    2.38    0.25
  -8  11  -1    0.55    0.10
  -8  11  -1    0.81    0.15
  -8  11  -1    0.49    0.14
  -8  11  -1    0.73    0.10
   8 -11   1    0.47    0.06
   8 -11   1    0.35    0.07
   8 -11   1    0.51    0.07
   8 -11   1    0.56    0.09
   3  10  -1    0.30    0.07
   3  10  -1    0.14    0.05
   3  10  -1    0.09    0.05
   3  10  -1    0.06    0.04
  -3 -10   1    0.07    0.03
   2  10  -1    0.08    0.04
   2  10  -1    0.02    0.04
   2  10  -1    0.05    0.02
   2  10  -1    0.03    0.04
   2  10  -1   -0.07    0.19
  -2 -10   1    0.03    0.02
  -2 -10   1    0.06    0.03
   1  10  -1    0.41    0.07
   1  10  -1    0.23    0.19
   1  10  -1    0.26    0.06
   1  10  -1    0.41    0.07
   1  10  -1    0.50    0.19
   1  10  -1    0.27    0.06
   1  10  -1    0.34    0.07
  -1 -10   1    0.26    0.03
  -1 -10   1    0.26    0.04
   0  10  -1    0.06    0.04
   0  10  -1    0.14    0.05
   0  10  -1    0.10    0.04
   0  10  -1    0.10    0.18
   0  10  -1   -0.16    0.14
   0  10  -1    0.19    0.05
   0 -10   1    0.13    0.02
   0 -10   1    0.11    0.04
   0 -10   1    0.07    0.03
   0 -10   1    0.10    0.02
  -1  10  -1    4.72    0.56
  -1  10  -1    4.32    0.42
  -1  10  -1    5.10    0.42
  -1  10  -1    4.06    0.40
  -1  10  -1    4.24    0.42
  -1  10  -1    4.68    0.42
  -1  10  -1    4.62    0.42
  -1  10  -1    4.13    0.56
   1 -10   1    4.18    0.36
   1 -10   1    4.58    0.38
   1 -10   1    3.48    0.37
   1 -10   1    3.91    0.38
  -2  10  -1    4.62    0.44
  -2  10  -1    4.72    0.44
  -2  10  -1    4.02    0.56
  -2  10  -1    5.32    0.61
  -2  10  -1    4.52    0.44
  -2  10  -1    4.97    0.44
  -2  10  -1    4.70    0.43
  -2  10  -1    4.92    0.44
   2 -10   1    4.59    0.43
   2 -10   1    4.86    0.42
  -3  10  -1    1.14    0.13
  -3  10  -1    1.11    0.13
  -3  10  -1    0.89    0.12
  -3  10  -1    1.23    0.34
  -3  10  -1    1.02    0.13
  -3  10  -1    1.07    0.12
  -3  10  -1    1.09    0.26
  -3  10  -1    1.15    0.13
   3 -10   1    1.18    0.11
   3 -10   1    0.96    0.12
  -4  10  -1    2.39    0.22
  -4  10  -1    2.37    0.23
  -4  10  -1    2.24    0.23
  -4  10  -1    2.13    0.23
  -4  10  -1    1.99    0.45
  -4  10  -1    1.91    0.36
  -4  10  -1    2.18    0.23
  -4  10  -1    2.49    0.23
   4 -10   1    2.33    0.20
   4 -10   1    2.06    0.23
   4 -10   1    1.91    0.22
   4 -10   1    2.36    0.21
   4 -10   1    2.35    0.20
  -5  10  -1   -0.02    0.03
  -5  10  -1    0.12    0.17
  -5  10  -1   -0.03    0.02
  -5  10  -1    0.01    0.01
  -5  10  -1    0.00    0.02
  -5  10  -1    0.00    0.14
  -5  10  -1    0.02    0.03
  -5  10  -1    0.03    0.03
  -5  10  -1    0.09    0.04
   5 -10   1    0.01    0.01
   5 -10   1   -0.01    0.02
   5 -10   1   -0.03    0.03
   5 -10   1   -0.02    0.02
   5 -10   1    0.01    0.01
  -6  10  -1    0.55    0.09
  -6  10  -1    0.43    0.08
  -6  10  -1    0.51    0.08
  -6  10  -1    0.61    0.21
  -6  10  -1    0.49    0.11
  -6  10  -1    0.44    0.05
  -6  10  -1    0.81    0.23
  -6  10  -1    0.55    0.09
  -6  10  -1    0.41    0.08
   6 -10   1    0.46    0.05
   6 -10   1    0.40    0.09
   6 -10   1    0.37    0.06
   6 -10   1    0.48    0.06
   6 -10   1    0.43    0.07
  -7  10  -1    0.04    0.04
  -7  10  -1   -0.04    0.02
  -7  10  -1    0.00    0.04
  -7  10  -1    0.06    0.04
  -7  10  -1    0.08    0.04
  -7  10  -1    0.04    0.04
  -7  10  -1   -0.05    0.18
  -7  10  -1    0.04    0.03
   7 -10   1    0.00    0.03
   7 -10   1   -0.06    0.02
   7 -10   1    0.01    0.02
   7 -10   1    0.00    0.01
  -8  10  -1    0.03    0.05
  -8  10  -1    0.07    0.17
  -8  10  -1    0.00    0.04
  -8  10  -1    0.08    0.05
  -8  10  -1    0.05    0.04
  -8  10  -1    0.04    0.04
   8 -10   1    0.06    0.02
   8 -10   1    0.05    0.03
   8 -10   1    0.05    0.03
   8 -10   1    0.04    0.02
   8 -10   1   -0.17    0.21
   8 -10   1    0.06    0.04
  -9  10  -1    0.57    0.15
  -9  10  -1    0.73    0.10
  -9  10  -1    0.60    0.10
  -9  10  -1    0.53    0.10
   9 -10   1    0.61    0.08
   9 -10   1    0.50    0.10
   9 -10   1    0.57    0.07
   9 -10   1    0.59    0.10
   9 -10   1    0.51    0.07
   4   9  -1    0.42    0.08
   4   9  -1    0.46    0.22
   4   9  -1    0.75    0.10
   4   9  -1    0.56    0.09
   4   9  -1    0.60    0.09
  -4  -9   1    0.27    0.24
  -4  -9   1    0.57    0.08
  -4  -9   1    0.44    0.06
  -4  -9   1    0.46    0.05
  -4  -9   1    0.32    0.06
   3   9  -1    0.06    0.04
   3   9  -1    0.07    0.07
   3   9  -1    0.09    0.04
   3   9  -1    0.11    0.02
   3   9  -1    0.07    0.04
   3   9  -1    0.25    0.16
   3   9  -1    0.16    0.05
  -3  -9   1    0.06    0.03
  -3  -9   1    0.05    0.02
  -3  -9   1    0.12    0.15
  -3  -9   1    0.08    0.03
   2   9  -1    0.46    0.10
   2   9  -1    0.48    0.08
   2   9  -1    0.50    0.20
   2   9  -1    0.32    0.07
   2   9  -1    0.57    0.08
   2   9  -1    0.52    0.08
  -2  -9   1    0.17    0.19
  -2  -9   1    0.50    0.05
  -2  -9   1    0.41    0.05
  -2  -9   1    0.30    0.04
  -2  -9   1    0.29    0.06
  -2  -9   1    0.40    0.04
  -2  -9   1    0.28    0.06
  -2  -9   1    0.58    0.07
   1   9  -1    0.19    0.03
   1   9  -1    0.13    0.04
   1   9  -1    0.14    0.05
   1   9  -1    0.17    0.05
   1   9  -1    0.14    0.05
   1   9  -1   -0.04    0.13
   1   9  -1    0.15    0.04
  -1  -9   1    0.14    0.02
  -1  -9   1    0.13    0.04
  -1  -9   1    0.10    0.02
  -1  -9   1    0.19    0.05
  -1  -9   1    0.17    0.03
  -1  -9   1    0.15    0.02
   0   9  -1    0.08    0.11
   0   9  -1    0.02    0.03
   0   9  -1    0.01    0.03
   0   9  -1   -0.04    0.03
   0   9  -1    0.06    0.03
   0   9  -1   -0.10    0.11
   0  -9   1    0.01    0.01
   0  -9   1    0.00    0.01
   0  -9   1    0.02    0.01
   0  -9   1    0.01    0.01
   0  -9   1   -0.01    0.02
   0  -9   1    0.02    0.02
  -1   9  -1    2.36    0.22
  -1   9  -1    2.50    0.23
  -1   9  -1    2.11    0.23
  -1   9  -1    2.30    0.35
  -1   9  -1    2.35    0.23
  -1   9  -1    2.50    0.23
   1  -9   1    2.64    0.21
   1  -9   1    2.02    0.23
   1  -9   1    2.47    0.21
   1  -9   1    2.34    0.23
  -2   9  -1    0.44    0.08
  -2   9  -1    0.51    0.08
  -2   9  -1    0.52    0.08
  -2   9  -1    0.46    0.06
  -2   9  -1    0.47    0.08
  -2   9  -1    0.48    0.07
  -2   9  -1    0.46    0.08
  -2   9  -1    0.59    0.18
   2  -9   1    0.48    0.05
   2  -9   1    0.51    0.05
   2  -9   1    0.44    0.05
   2  -9   1    0.42    0.08
   2  -9   1    0.42    0.07
   2  -9   1    0.46    0.07
  -3   9  -1    7.11    0.59
  -3   9  -1    6.94    0.58
  -3   9  -1    6.08    0.70
  -3   9  -1    6.11    0.58
  -3   9  -1    6.44    0.58
  -3   9  -1    6.08    0.71
  -3   9  -1    5.96    0.58
  -3   9  -1    6.48    0.57
  -3   9  -1    6.17    0.59
   3  -9   1    5.52    0.58
   3  -9   1    6.95    0.57
   3  -9   1    6.22    0.59
   3  -9   1    6.98    0.57
   3  -9   1    6.70    0.58
  -4   9  -1   15.88    1.38
  -4   9  -1   15.86    1.40
  -4   9  -1   16.76    1.41
  -4   9  -1   15.65    1.41
  -4   9  -1   16.32    1.40
  -4   9  -1   15.96    1.55
  -4   9  -1   15.03    1.40
   4  -9   1   16.02    1.42
   4  -9   1   16.42    1.41
   4  -9   1   15.69    1.43
   4  -9   1   15.51    1.43
   4  -9   1   17.36    1.41
  -5   9  -1    2.17    0.22
  -5   9  -1    1.98    0.19
  -5   9  -1    2.36    0.21
  -5   9  -1    2.16    0.21
  -5   9  -1    2.12    0.21
  -5   9  -1    1.92    0.23
  -5   9  -1    2.10    0.21
   5  -9   1    2.14    0.17
   5  -9   1    1.75    0.18
   5  -9   1    1.44    0.18
   5  -9   1    1.97    0.18
   5  -9   1    1.89    0.20
  -6   9  -1    0.05    0.04
  -6   9  -1    0.13    0.03
  -6   9  -1    0.06    0.13
  -6   9  -1    0.08    0.04
  -6   9  -1    0.08    0.03
  -6   9  -1    0.11    0.04
  -6   9  -1    0.03    0.03
  -6   9  -1    0.08    0.04
   6  -9   1   -0.02    0.11
   6  -9   1    0.12    0.04
   6  -9   1    0.05    0.02
   6  -9   1    0.07    0.04
   6  -9   1    0.13    0.03
   6  -9   1    0.10    0.03
  -7   9  -1    0.05    0.05
  -7   9  -1    0.05    0.02
  -7   9  -1    0.03    0.03
  -7   9  -1    0.01    0.13
  -7   9  -1    0.05    0.04
  -7   9  -1    0.00    0.03
  -7   9  -1    0.10    0.04
   7  -9   1    0.04    0.03
   7  -9   1    0.01    0.02
   7  -9   1    0.01    0.03
   7  -9   1    0.05    0.03
   7  -9   1    0.09    0.14
   7  -9   1   -0.01    0.02
   7  -9   1    0.03    0.02
   7  -9   1    0.00    0.03
  -8   9  -1   -0.02    0.03
  -8   9  -1    0.00    0.04
  -8   9  -1    0.15    0.13
  -8   9  -1    0.14    0.05
  -8   9  -1    0.09    0.04
  -8   9  -1    0.04    0.04
  -8   9  -1    0.09    0.04
   8  -9   1    0.07    0.04
   8  -9   1   -0.07    0.14
   8  -9   1    0.05    0.02
   8  -9   1    0.04    0.03
   8  -9   1    0.09    0.03
   8  -9   1   -0.01    0.03
  -9   9  -1    1.26    0.31
  -9   9  -1    1.05    0.15
  -9   9  -1    1.23    0.15
  -9   9  -1    1.58    0.15
  -9   9  -1    1.20    0.14
  -9   9  -1    1.06    0.15
   9  -9   1    1.33    0.12
   9  -9   1    1.02    0.12
   9  -9   1    1.08    0.30
   9  -9   1    1.07    0.14
   9  -9   1    1.11    0.12
   9  -9   1    0.96    0.14
 -10   9  -1    0.30    0.08
 -10   9  -1    0.30    0.07
 -10   9  -1    0.22    0.07
 -10   9  -1    0.43    0.09
  10  -9   1    0.18    0.06
  10  -9   1    0.29    0.07
  10  -9   1    0.26    0.05
  10  -9   1    0.24    0.05
   5   8  -1    0.34    0.07
   5   8  -1    0.85    0.25
   5   8  -1    0.49    0.08
   5   8  -1    0.56    0.09
   5   8  -1    0.52    0.08
  -5  -8   1    0.33    0.06
  -5  -8   1    0.50    0.22
  -5  -8   1    0.43    0.06
  -5  -8   1    0.56    0.07
  -5  -8   1    0.36    0.06
   4   8  -1    0.00    0.03
   4   8  -1    0.03    0.03
   4   8  -1    0.01    0.03
   4   8  -1    0.01    0.03
   4   8  -1    0.05    0.13
   4   8  -1    0.00    0.03
  -4  -8   1    0.02    0.16
  -4  -8   1    0.02    0.02
  -4  -8   1    0.04    0.03
  -4  -8   1    0.10    0.04
   3   8  -1    0.31    0.06
   3   8  -1    0.28    0.16
   3   8  -1    0.39    0.07
   3   8  -1    0.26    0.06
   3   8  -1    0.36    0.04
   3   8  -1    0.34    0.07
   3   8  -1    0.25    0.06
  -3  -8   1    0.23    0.04
  -3  -8   1    0.26    0.06
  -3  -8   1    0.20    0.04
  -3  -8   1    0.33    0.06
  -3  -8   1    0.37    0.06
  -3  -8   1    0.35    0.04
  -3  -8   1    0.22    0.15
   2   8  -1    0.24    0.03
   2   8  -1    0.11    0.12
   2   8  -1    0.15    0.04
   2   8  -1    0.21    0.05
   2   8  -1    0.31    0.05
   2   8  -1    0.18    0.05
   2   8  -1    0.20    0.06
  -2  -8   1    0.18    0.04
  -2  -8   1    0.15    0.03
  -2  -8   1    0.19    0.03
  -2  -8   1    0.19    0.02
  -2  -8   1    0.01    0.12
   1   8  -1    3.36    0.38
   1   8  -1    2.29    0.25
   1   8  -1    3.13    0.26
   1   8  -1    2.84    0.26
   1   8  -1    2.50    0.28
   1   8  -1    2.45    0.26
  -1  -8   1    2.44    0.21
  -1  -8   1    2.72    0.23
  -1  -8   1    2.83    0.22
  -1  -8   1    2.17    0.23
  -1  -8   1    2.06    0.23
  -1  -8   1    2.07    0.22
  -1  -8   1    2.37    0.22
  -1  -8   1    2.19    0.37
   0   8  -1    2.20    0.23
   0   8  -1    2.72    0.24
   0   8  -1    2.37    0.24
   0   8  -1    2.17    0.34
   0   8  -1    2.36    0.23
   0   8  -1    2.71    0.34
   0   8  -1    2.35    0.22
   0   8  -1    2.34    0.24
   0   8  -1    2.42    0.24
   0   8  -1    2.68    0.22
   0  -8   1    1.92    0.22
   0  -8   1    2.65    0.21
   0  -8   1    2.38    0.22
   0  -8   1    2.34    0.21
   0  -8   1    2.05    0.22
   0  -8   1    2.38    0.21
   0  -8   1    2.21    0.21
  -1   8  -1    0.00    0.02
  -1   8  -1    0.06    0.04
  -1   8  -1    0.01    0.03
  -1   8  -1   -0.02    0.02
  -1   8  -1    0.03    0.02
  -1   8  -1   -0.01    0.08
  -1   8  -1    0.03    0.03
  -1   8  -1    0.03    0.03
  -1   8  -1    0.05    0.08
   1  -8   1    0.00    0.02
   1  -8   1    0.00    0.01
   1  -8   1    0.00    0.01
   1  -8   1    0.02    0.01
   1  -8   1   -0.01    0.02
   1  -8   1    0.02    0.02
   1  -8   1    0.01    0.01
  -2   8  -1    0.80    0.08
  -2   8  -1    0.65    0.08
  -2   8  -1    0.80    0.09
  -2   8  -1    0.75    0.09
  -2   8  -1    0.55    0.08
  -2   8  -1    0.74    0.09
  -2   8  -1    0.60    0.08
  -2   8  -1    0.60    0.16
  -2   8  -1    0.73    0.19
   2  -8   1    0.82    0.07
   2  -8   1    0.70    0.08
   2  -8   1    0.69    0.07
   2  -8   1    0.68    0.09
   2  -8   1    0.61    0.08
  -3   8  -1    2.18    0.21
  -3   8  -1    2.16    0.20
  -3   8  -1    2.06    0.20
  -3   8  -1    2.23    0.32
  -3   8  -1    2.09    0.19
  -3   8  -1    2.08    0.21
  -3   8  -1    1.98    0.20
  -3   8  -1    1.94    0.20
  -3   8  -1    1.96    0.30
  -3   8  -1    2.21    0.21
   3  -8   1    1.95    0.20
   3  -8   1    2.24    0.19
   3  -8   1    1.98    0.21
   3  -8   1    2.27    0.19
   3  -8   1    1.67    0.20
   3  -8   1    2.08    0.19
  -4   8  -1    0.57    0.07
  -4   8  -1    0.61    0.16
  -4   8  -1    0.49    0.08
  -4   8  -1    0.58    0.07
  -4   8  -1    0.39    0.07
  -4   8  -1    0.62    0.18
  -4   8  -1    0.44    0.07
  -4   8  -1    0.61    0.09
  -4   8  -1    0.53    0.06
   4  -8   1    0.59    0.06
   4  -8   1    0.50    0.08
   4  -8   1    0.51    0.06
   4  -8   1    0.54    0.07
   4  -8   1    0.46    0.06
  -5   8  -1    0.89    0.09
  -5   8  -1    0.90    0.11
  -5   8  -1    0.83    0.10
  -5   8  -1    0.90    0.10
  -5   8  -1    1.13    0.22
  -5   8  -1    0.74    0.11
  -5   8  -1    0.93    0.10
  -5   8  -1    0.85    0.10
   5  -8   1    0.96    0.10
   5  -8   1    0.94    0.22
   5  -8   1    0.84    0.10
   5  -8   1    0.88    0.10
   5  -8   1    0.89    0.11
   5  -8   1    0.94    0.10
   5  -8   1    1.08    0.09
   5  -8   1    0.83    0.11
  -6   8  -1    0.05    0.03
  -6   8  -1    0.10    0.11
  -6   8  -1    0.09    0.03
  -6   8  -1    0.07    0.02
  -6   8  -1    0.01    0.03
  -6   8  -1    0.02    0.03
  -6   8  -1    0.03    0.03
  -6   8  -1    0.04    0.03
   6  -8   1    0.04    0.03
   6  -8   1    0.06    0.03
   6  -8   1    0.03    0.02
   6  -8   1    0.06    0.03
   6  -8   1    0.05    0.02
   6  -8   1    0.03    0.03
   6  -8   1    0.06    0.02
   6  -8   1    0.00    0.11
  -7   8  -1    0.70    0.09
  -7   8  -1    0.85    0.10
  -7   8  -1    0.91    0.10
  -7   8  -1    0.68    0.10
  -7   8  -1    0.65    0.09
  -7   8  -1    0.61    0.09
   7  -8   1    0.49    0.08
   7  -8   1    0.54    0.18
   7  -8   1    0.51    0.07
   7  -8   1    0.62    0.08
   7  -8   1    0.72    0.07
   7  -8   1    0.57    0.09
  -8   8  -1    0.13    0.05
  -8   8  -1    0.11    0.05
  -8   8  -1    0.12    0.05
  -8   8  -1    0.13    0.04
  -8   8  -1    0.15    0.05
  -8   8  -1    0.21    0.13
  -8   8  -1    0.12    0.05
   8  -8   1    0.13    0.03
   8  -8   1    0.14    0.03
   8  -8   1    0.10    0.03
   8  -8   1    0.24    0.15
   8  -8   1    0.05    0.03
   8  -8   1    0.07    0.03
   8  -8   1    0.13    0.04
  -9   8  -1    0.73    0.12
  -9   8  -1    0.75    0.11
  -9   8  -1    1.19    0.12
  -9   8  -1    0.80    0.11
  -9   8  -1    1.01    0.12
  -9   8  -1    1.14    0.26
   9  -8   1    0.82    0.26
   9  -8   1    0.68    0.10
   9  -8   1    0.85    0.11
   9  -8   1    0.70    0.09
   9  -8   1    0.81    0.09
   9  -8   1    0.72    0.09
 -10   8  -1    0.26    0.07
 -10   8  -1    0.22    0.05
 -10   8  -1    0.24    0.07
 -10   8  -1    0.39    0.22
  10  -8   1    0.13    0.04
  10  -8   1    0.21    0.06
  10  -8   1    0.29    0.05
  10  -8   1    0.22    0.06
  10  -8   1    0.21    0.04
  10  -8   1    0.45    0.24
   6   7  -1    0.46    0.08
   6   7  -1    0.50    0.07
   6   7  -1    0.29    0.07
   6   7  -1    0.45    0.08
   6   7  -1    0.27    0.21
  -6  -7   1    0.11    0.24
  -6  -7   1    0.43    0.06
  -6  -7   1    0.25    0.05
  -6  -7   1    0.42    0.07
   5   7  -1    0.83    0.10
   5   7  -1    0.63    0.11
   5   7  -1    0.74    0.10
   5   7  -1    0.77    0.22
   5   7  -1    0.76    0.09
   5   7  -1    0.64    0.10
  -5  -7   1    0.72    0.08
  -5  -7   1    0.51    0.07
  -5  -7   1    0.54    0.09
  -5  -7   1    0.76    0.09
   4   7  -1    0.66    0.08
   4   7  -1    0.37    0.16
   4   7  -1    0.46    0.07
   4   7  -1    0.50    0.08
   4   7  -1    0.50    0.08
   4   7  -1    0.29    0.08
  -4  -7   1    0.33    0.06
  -4  -7   1    0.47    0.06
  -4  -7   1    0.18    0.16
  -4  -7   1    0.46    0.05
  -4  -7   1    0.43    0.07
   3   7  -1    0.00    0.03
   3   7  -1   -0.01    0.03
   3   7  -1    0.04    0.03
   3   7  -1    0.03    0.01
   3   7  -1   -0.05    0.09
   3   7  -1    0.01    0.03
   3   7  -1    0.08    0.04
  -3  -7   1    0.14    0.11
  -3  -7   1    0.04    0.02
  -3  -7   1   -0.02    0.02
  -3  -7   1    0.03    0.02
  -3  -7   1    0.02    0.02
  -3  -7   1    0.02    0.02
  -3  -7   1    0.04    0.03
   2   7  -1    1.44    0.14
   2   7  -1    1.25    0.14
   2   7  -1    1.29    0.14
   2   7  -1    1.44    0.12
   2   7  -1    1.42    0.14
   2   7  -1    1.38    0.24
   2   7  -1    1.15    0.14
   2   7  -1    1.19    0.15
  -2  -7   1    1.37    0.12
  -2  -7   1    1.14    0.11
  -2  -7   1    1.02    0.12
  -2  -7   1    1.26    0.10
  -2  -7   1    0.97    0.23
  -2  -7   1    1.04    0.11
  -2  -7   1    1.05    0.12
   1   7  -1    0.04    0.01
   1   7  -1    0.07    0.03
   1   7  -1    0.22    0.11
   1   7  -1    0.12    0.04
   1   7  -1    0.10    0.03
   1   7  -1    0.00    0.03
   1   7  -1    0.02    0.03
   1   7  -1    0.02    0.03
  -1  -7   1    0.04    0.01
  -1  -7   1    0.05    0.09
  -1  -7   1    0.06    0.02
  -1  -7   1    0.04    0.02
  -1  -7   1    0.04    0.02
  -1  -7   1    0.05    0.02
  -1  -7   1    0.06    0.02
  -1  -7   1    0.05    0.03
   0   7  -1    0.41    0.04
   0   7  -1    0.43    0.06
   0   7  -1    0.34    0.12
   0   7  -1    0.35    0.06
   0   7  -1    0.36    0.04
   0   7  -1    0.43    0.06
   0   7  -1    0.36    0.06
   0   7  -1    0.37    0.06
   0   7  -1    0.32    0.06
   0  -7   1    0.36    0.05
   0  -7   1    0.29    0.05
   0  -7   1    0.28    0.04
   0  -7   1    0.41    0.06
   0  -7   1    0.31    0.04
   0  -7   1    0.31    0.04
   0  -7   1    0.41    0.04
  -1   7  -1    2.58    0.25
  -1   7  -1    2.59    0.25
  -1   7  -1    2.95    0.34
  -1   7  -1    2.65    0.25
  -1   7  -1    2.49    0.24
  -1   7  -1    2.71    0.25
  -1   7  -1    2.72    0.24
  -1   7  -1    2.55    0.34
  -1   7  -1    2.52    0.25
   1  -7   1    2.15    0.23
   1  -7   1    2.44    0.22
   1  -7   1    2.59    0.24
   1  -7   1    2.62    0.22
   1  -7   1    2.58    0.22
   1  -7   1    2.51    0.23
  -2   7  -1    0.90    0.10
  -2   7  -1    0.89    0.09
  -2   7  -1    0.84    0.10
  -2   7  -1    1.02    0.20
  -2   7  -1    0.84    0.10
  -2   7  -1    0.94    0.10
  -2   7  -1    0.95    0.10
  -2   7  -1    0.98    0.20
  -2   7  -1    0.83    0.10
   2  -7   1    0.69    0.09
   2  -7   1    0.83    0.10
   2  -7   1    1.02    0.08
   2  -7   1    0.82    0.10
   2  -7   1    0.74    0.09
   2  -7   1    0.91    0.08
   2  -7   1    0.86    0.08
  -3   7  -1    0.05    0.07
  -3   7  -1    0.03    0.01
  -3   7  -1    0.00    0.02
  -3   7  -1    0.01    0.02
  -3   7  -1    0.01    0.02
  -3   7  -1    0.08    0.09
  -3   7  -1    0.02    0.02
  -3   7  -1    0.05    0.03
  -3   7  -1    0.03    0.03
  -3   7  -1    0.03    0.02
  -3   7  -1   -0.01    0.02
   3  -7   1    0.00    0.02
   3  -7   1    0.02    0.01
   3  -7   1    0.02    0.01
   3  -7   1    0.04    0.03
  -4   7  -1    0.68    0.08
  -4   7  -1    0.89    0.19
  -4   7  -1    0.85    0.08
  -4   7  -1    0.79    0.09
  -4   7  -1    0.66    0.09
  -4   7  -1    0.77    0.09
  -4   7  -1    0.68    0.08
  -4   7  -1    0.70    0.07
  -4   7  -1    0.84    0.09
   4  -7   1    0.70    0.08
   4  -7   1    0.66    0.08
   4  -7   1    0.71    0.07
   4  -7   1    0.66    0.08
   4  -7   1    0.67    0.09
   4  -7   1    0.70    0.08
   4  -7   1    0.62    0.17
   4  -7   1    0.78    0.07
  -5   7  -1    0.31    0.06
  -5   7  -1    0.51    0.06
  -5   7  -1    0.29    0.06
  -5   7  -1    0.35    0.05
  -5   7  -1    0.32    0.06
  -5   7  -1    0.30    0.06
  -5   7  -1    0.34    0.06
  -5   7  -1    0.56    0.17
  -5   7  -1    0.41    0.06
   5  -7   1    0.39    0.05
   5  -7   1    0.35    0.05
   5  -7   1    0.43    0.06
   5  -7   1    0.10    0.11
   5  -7   1    0.27    0.05
   5  -7   1    0.37    0.04
   5  -7   1    0.37    0.06
   5  -7   1    0.36    0.06
  -6   7  -1    1.08    0.14
  -6   7  -1    1.40    0.14
  -6   7  -1    1.17    0.14
  -6   7  -1    1.36    0.14
  -6   7  -1    1.40    0.14
  -6   7  -1    1.46    0.26
  -6   7  -1    1.39    0.14
   6  -7   1    1.25    0.14
   6  -7   1    1.22    0.12
   6  -7   1    1.24    0.26
   6  -7   1    1.35    0.12
   6  -7   1    1.09    0.12
   6  -7   1    1.12    0.13
   6  -7   1    1.27    0.12
   6  -7   1    1.32    0.13
  -7   7  -1    0.36    0.07
  -7   7  -1    0.36    0.07
  -7   7  -1    0.45    0.07
  -7   7  -1    0.36    0.07
  -7   7  -1    0.45    0.15
  -7   7  -1    0.52    0.07
  -7   7  -1    0.31    0.07
   7  -7   1    0.50    0.17
   7  -7   1    0.31    0.06
   7  -7   1    0.36    0.05
   7  -7   1    0.33    0.06
   7  -7   1    0.35    0.07
   7  -7   1    0.31    0.05
   7  -7   1    0.40    0.06
  -8   7  -1    1.68    0.16
  -8   7  -1    1.33    0.15
  -8   7  -1    1.33    0.15
  -8   7  -1    1.25    0.15
   8  -7   1    1.27    0.28
   8  -7   1    0.96    0.12
   8  -7   1    0.96    0.13
   8  -7   1    1.21    0.12
   8  -7   1    1.32    0.13
   8  -7   1    1.24    0.14
   8  -7   1    1.37    0.12
  -9   7  -1    2.78    0.36
  -9   7  -1    2.62    0.23
  -9   7  -1    1.77    0.22
  -9   7  -1    1.95    0.22
  -9   7  -1    2.27    0.22
   9  -7   1    1.53    0.34
   9  -7   1    1.90    0.17
   9  -7   1    1.97    0.19
   9  -7   1    1.79    0.17
   9  -7   1    1.48    0.18
   9  -7   1    1.74    0.19
 -10   7  -1   -0.09    0.16
 -10   7  -1    0.22    0.06
 -10   7  -1    0.19    0.06
 -10   7  -1    0.24    0.06
  10  -7   1    0.23    0.04
  10  -7   1    0.16    0.06
  10  -7   1    0.17    0.05
  10  -7   1    0.09    0.19
  10  -7   1    0.14    0.04
 -11   7  -1    0.13    0.06
 -11   7  -1    0.40    0.26
 -11   7  -1    0.17    0.06
 -11   7  -1    0.14    0.06
  11  -7   1    0.10    0.04
  11  -7   1   -0.02    0.23
  11  -7   1    0.15    0.04
  11  -7   1    0.07    0.05
   7   6  -1    0.67    0.10
   7   6  -1    0.70    0.09
   7   6  -1    0.66    0.23
   7   6  -1    0.45    0.09
  -7  -6   1    0.36    0.22
  -7  -6   1    0.66    0.09
  -7  -6   1    0.59    0.08
   6   6  -1    0.65    0.09
   6   6  -1    0.24    0.17
   6   6  -1    0.49    0.08
   6   6  -1    0.66    0.08
   6   6  -1    0.42    0.08
  -6  -6   1    0.34    0.07
  -6  -6   1    0.59    0.07
  -6  -6   1    0.43    0.07
  -6  -6   1    0.58    0.08
  -6  -6   1    0.30    0.18
   5   6  -1    0.91    0.12
   5   6  -1    1.01    0.17
   5   6  -1    1.05    0.12
   5   6  -1    1.17    0.12
   5   6  -1    1.12    0.12
   5   6  -1    1.25    0.26
  -5  -6   1    0.77    0.10
  -5  -6   1    1.03    0.10
  -5  -6   1    0.77    0.23
  -5  -6   1    0.79    0.09
   4   6  -1    0.88    0.10
   4   6  -1    0.76    0.09
   4   6  -1    0.52    0.09
   4   6  -1    0.83    0.09
   4   6  -1    0.69    0.18
   4   6  -1    0.88    0.09
  -4  -6   1    0.59    0.09
  -4  -6   1    0.84    0.09
  -4  -6   1    0.76    0.08
  -4  -6   1    0.57    0.08
   3   6  -1    0.17    0.04
   3   6  -1    0.15    0.04
   3   6  -1    0.17    0.04
   3   6  -1    0.13    0.04
   3   6  -1    0.10    0.03
   3   6  -1    0.15    0.10
  -3  -6   1    0.06    0.03
  -3  -6   1    0.13    0.03
  -3  -6   1    0.10    0.03
  -3  -6   1    0.11    0.03
  -3  -6   1    0.09    0.03
  -3  -6   1    0.16    0.10
   2   6  -1    0.01    0.02
   2   6  -1    0.20    0.09
   2   6  -1    0.08    0.03
   2   6  -1    0.04    0.03
   2   6  -1    0.08    0.01
   2   6  -1    0.02    0.02
   2   6  -1    0.09    0.03
  -2  -6   1    0.09    0.08
  -2  -6   1    0.04    0.02
  -2  -6   1    0.03    0.02
  -2  -6   1    0.03    0.01
  -2  -6   1    0.04    0.02
  -2  -6   1    0.02    0.02
  -2  -6   1    0.02    0.02
  -2  -6   1    0.08    0.02
   1   6  -1    0.00    0.05
   1   6  -1    0.03    0.02
   1   6  -1    0.00    0.02
   1   6  -1   -0.01    0.02
   1   6  -1    0.02    0.01
   1   6  -1    0.00    0.02
   1   6  -1   -0.02    0.02
   1   6  -1    0.02    0.02
  -1  -6   1    0.00    0.02
  -1  -6   1    0.02    0.01
  -1  -6   1    0.01    0.02
  -1  -6   1    0.01    0.01
  -1  -6   1    0.05    0.07
  -1  -6   1    0.00    0.01
  -1  -6   1    0.00    0.01
  -1  -6   1   -0.01    0.01
   0   6  -1    0.85    0.10
   0   6  -1    0.89    0.17
   0   6  -1    0.87    0.10
   0   6  -1    0.97    0.10
   0   6  -1    1.03    0.09
   0   6  -1    0.97    0.10
   0   6  -1    0.97    0.11
   0   6  -1    0.94    0.09
   0   6  -1    1.01    0.10
   0  -6   1    0.95    0.09
   0  -6   1    0.72    0.16
   0  -6   1    0.82    0.09
   0  -6   1    0.91    0.08
   0  -6   1    0.71    0.09
   0  -6   1    1.06    0.09
   0  -6   1    0.95    0.09
  -1   6  -1    0.31    0.05
  -1   6  -1    0.40    0.06
  -1   6  -1    0.45    0.05
  -1   6  -1    0.41    0.13
  -1   6  -1    0.39    0.05
  -1   6  -1    0.44    0.05
  -1   6  -1    0.37    0.05
  -1   6  -1    0.31    0.05
  -1   6  -1    0.50    0.13
  -1   6  -1    0.46    0.07
   1  -6   1    0.38    0.06
   1  -6   1    0.39    0.04
   1  -6   1    0.37    0.05
   1  -6   1    0.39    0.04
   1  -6   1    0.38    0.04
   1  -6   1    0.35    0.05
   1  -6   1    0.38    0.04
  -2   6  -1    8.19    0.70
  -2   6  -1    7.37    0.70
  -2   6  -1    7.97    0.71
  -2   6  -1    8.02    0.71
  -2   6  -1    8.27    0.79
  -2   6  -1    7.61    0.78
  -2   6  -1    7.92    0.71
  -2   6  -1    7.50    0.71
  -2   6  -1    8.18    0.71
  -2   6  -1    8.66    0.70
   2  -6   1    8.22    0.72
   2  -6   1    8.84    0.71
   2  -6   1    7.64    0.72
   2  -6   1    6.84    0.72
   2  -6   1    8.90    0.71
   2  -6   1    8.58    0.73
  -3   6  -1    1.09    0.11
  -3   6  -1    1.08    0.11
  -3   6  -1    1.10    0.11
  -3   6  -1    1.03    0.11
  -3   6  -1    1.13    0.12
  -3   6  -1    1.17    0.12
  -3   6  -1    1.17    0.12
  -3   6  -1    1.18    0.12
  -3   6  -1    1.20    0.11
  -3   6  -1    1.19    0.18
   3  -6   1    1.10    0.11
   3  -6   1    1.11    0.12
   3  -6   1    1.36    0.22
   3  -6   1    1.03    0.12
   3  -6   1    1.12    0.11
   3  -6   1    1.13    0.11
   3  -6   1    1.07    0.11
   3  -6   1    1.25    0.11
  -4   6  -1    0.00    0.02
  -4   6  -1    0.02    0.02
  -4   6  -1    0.03    0.02
  -4   6  -1    0.04    0.02
  -4   6  -1    0.01    0.01
  -4   6  -1   -0.01    0.05
  -4   6  -1    0.01    0.02
  -4   6  -1   -0.01    0.02
   4  -6   1    0.00    0.02
   4  -6   1    0.01    0.01
   4  -6   1    0.01    0.02
   4  -6   1    0.03    0.02
   4  -6   1    0.00    0.02
   4  -6   1    0.01    0.01
   4  -6   1    0.01    0.02
   4  -6   1    0.09    0.07
  -5   6  -1    2.30    0.20
  -5   6  -1    2.21    0.20
  -5   6  -1    1.83    0.20
  -5   6  -1    2.11    0.21
  -5   6  -1    2.34    0.28
  -5   6  -1    1.87    0.21
  -5   6  -1    2.30    0.21
  -5   6  -1    2.12    0.20
   5  -6   1    2.41    0.19
   5  -6   1    1.89    0.19
   5  -6   1    2.11    0.19
   5  -6   1    1.94    0.20
   5  -6   1    2.17    0.19
   5  -6   1    1.78    0.19
   5  -6   1    1.99    0.20
   5  -6   1    1.83    0.27
  -6   6  -1    0.13    0.04
  -6   6  -1    0.14    0.04
  -6   6  -1    0.11    0.03
  -6   6  -1    0.12    0.04
  -6   6  -1    0.11    0.08
  -6   6  -1    0.17    0.04
   6  -6   1    0.15    0.04
   6  -6   1    0.14    0.04
   6  -6   1    0.10    0.03
   6  -6   1    0.11    0.03
   6  -6   1    0.17    0.03
   6  -6   1    0.14    0.04
   6  -6   1    0.15    0.03
   6  -6   1    0.02    0.09
  -7   6  -1    1.27    0.13
  -7   6  -1    1.24    0.13
  -7   6  -1    1.57    0.26
  -7   6  -1    1.16    0.13
  -7   6  -1    0.94    0.13
  -7   6  -1    1.12    0.12
   7  -6   1    0.89    0.11
   7  -6   1    1.12    0.10
   7  -6   1    0.87    0.11
   7  -6   1    0.88    0.22
   7  -6   1    1.07    0.12
   7  -6   1    0.82    0.10
   7  -6   1    0.98    0.10
   7  -6   1    1.11    0.11
  -8   6  -1    1.28    0.14
  -8   6  -1    1.42    0.27
  -8   6  -1    1.07    0.14
  -8   6  -1    1.36    0.14
  -8   6  -1    1.21    0.13
   8  -6   1    1.02    0.12
   8  -6   1    1.12    0.12
   8  -6   1    0.96    0.12
   8  -6   1    1.27    0.11
   8  -6   1    0.71    0.22
   8  -6   1    1.00    0.11
  -9   6  -1    2.08    0.23
  -9   6  -1    2.46    0.23
  -9   6  -1    1.93    0.23
  -9   6  -1    2.16    0.22
  -9   6  -1    2.68    0.23
   9  -6   1    1.55    0.19
   9  -6   1    2.13    0.20
   9  -6   1    1.56    0.34
   9  -6   1    1.61    0.18
   9  -6   1    1.91    0.18
   9  -6   1    2.09    0.18
 -10   6  -1    0.03    0.04
 -10   6  -1   -0.16    0.15
 -10   6  -1    0.03    0.04
 -10   6  -1   -0.05    0.03
 -10   6  -1    0.03    0.03
  10  -6   1   -0.05    0.03
  10  -6   1    0.02    0.02
  10  -6   1   -0.06    0.17
  10  -6   1    0.00    0.03
  10  -6   1    0.01    0.03
 -11   6  -1    0.21    0.07
 -11   6  -1    0.02    0.23
 -11   6  -1    0.37    0.07
 -11   6  -1    0.37    0.09
  11  -6   1    0.07    0.23
  11  -6   1    0.22    0.05
  11  -6   1    0.17    0.06
  11  -6   1    0.32    0.05
   8   5  -1    0.08    0.04
   8   5  -1   -0.02    0.04
   8   5  -1    0.03    0.23
   8   5  -1    0.03    0.05
  -8  -5   1    0.07    0.03
  -8  -5   1    0.06    0.04
  -8  -5   1    0.01    0.03
  -8  -5   1    0.05    0.22
   7   5  -1    0.09    0.04
   7   5  -1    0.31    0.16
   7   5  -1    0.06    0.04
  -7  -5   1    0.09    0.04
  -7  -5   1    0.41    0.18
  -7  -5   1   -0.01    0.04
  -7  -5   1    0.13    0.04
   6   5  -1    0.66    0.08
   6   5  -1    0.46    0.08
   6   5  -1    0.39    0.08
   6   5  -1    0.72    0.20
   6   5  -1    0.59    0.08
  -6  -5   1    0.47    0.06
  -6  -5   1    0.64    0.08
  -6  -5   1    0.44    0.07
  -6  -5   1    0.39    0.07
  -6  -5   1    0.35    0.18
   5   5  -1    0.02    0.02
   5   5  -1    0.05    0.03
   5   5  -1   -0.03    0.10
   5   5  -1    0.04    0.03
  -5  -5   1    0.02    0.03
  -5  -5   1   -0.01    0.02
  -5  -5   1   -0.08    0.08
  -5  -5   1    0.07    0.03
  -5  -5   1    0.00    0.03
  -5  -5   1    0.02    0.02
   4   5  -1    9.82    0.84
   4   5  -1    9.96    0.84
   4   5  -1    9.14    0.84
   4   5  -1    8.44    0.84
   4   5  -1   10.63    0.94
  -4  -5   1    6.20    0.57
  -4  -5   1    6.73    0.58
  -4  -5   1    6.50    0.58
  -4  -5   1    6.39    0.68
   3   5  -1    0.13    0.03
   3   5  -1    0.16    0.03
   3   5  -1    0.10    0.03
   3   5  -1    0.18    0.04
   3   5  -1    0.12    0.02
   3   5  -1    0.05    0.07
   3   5  -1    0.15    0.03
  -3  -5   1    0.12    0.02
  -3  -5   1    0.10    0.03
  -3  -5   1    0.08    0.03
  -3  -5   1    0.15    0.03
  -3  -5   1    0.08    0.02
   2   5  -1    1.40    0.12
   2   5  -1    1.37    0.14
   2   5  -1    1.43    0.14
   2   5  -1    1.46    0.14
   2   5  -1    1.34    0.19
   2   5  -1    1.19    0.14
   2   5  -1    1.47    0.14
  -2  -5   1    0.94    0.12
  -2  -5   1    0.95    0.11
  -2  -5   1    1.40    0.11
  -2  -5   1    1.02    0.19
  -2  -5   1    1.17    0.10
  -2  -5   1    1.01    0.11
   1   5  -1    1.90    0.18
   1   5  -1    1.80    0.17
   1   5  -1    1.54    0.17
   1   5  -1    1.87    0.17
   1   5  -1    1.99    0.16
   1   5  -1    1.97    0.18
   1   5  -1    1.95    0.24
  -1  -5   1    1.53    0.15
  -1  -5   1    1.61    0.16
  -1  -5   1    1.48    0.16
  -1  -5   1    1.91    0.16
  -1  -5   1    1.75    0.15
  -1  -5   1    1.76    0.15
  -1  -5   1    1.56    0.22
   0   5  -1    1.05    0.09
   0   5  -1    1.03    0.10
   0   5  -1    0.94    0.10
   0   5  -1    1.02    0.10
   0   5  -1    0.86    0.16
   0   5  -1    0.93    0.10
   0   5  -1    0.86    0.10
   0   5  -1    1.01    0.10
   0   5  -1    0.89    0.10
   0  -5   1    0.82    0.10
   0  -5   1    0.79    0.16
   0  -5   1    0.97    0.10
   0  -5   1    0.99    0.09
   0  -5   1    0.94    0.09
   0  -5   1    0.87    0.10
   0  -5   1    1.15    0.09
   0  -5   1    0.99    0.09
  -1   5  -1   32.29    2.59
  -1   5  -1   27.74    2.59
  -1   5  -1   26.73    2.65
  -1   5  -1   29.30    2.60
  -1   5  -1   26.94    2.65
  -1   5  -1   28.95    2.59
  -1   5  -1   33.33    2.59
  -1   5  -1   29.44    2.59
  -1   5  -1   30.85    2.60
  -1   5  -1   32.25    2.60
   1  -5   1   30.62    2.60
   1  -5   1   25.96    2.59
   1  -5   1   29.74    2.59
   1  -5   1   27.43    2.59
   1  -5   1   31.00    2.59
   1  -5   1   30.89    2.59
   1  -5   1   33.48    2.60
  -2   5  -1    0.16    0.03
  -2   5  -1    0.15    0.03
  -2   5  -1    0.12    0.03
  -2   5  -1    0.13    0.03
  -2   5  -1    0.14    0.03
  -2   5  -1    0.10    0.03
  -2   5  -1    0.17    0.03
  -2   5  -1    0.20    0.03
  -2   5  -1    0.16    0.03
  -2   5  -1    0.16    0.07
   2  -5   1    0.14    0.03
   2  -5   1    0.19    0.03
   2  -5   1    0.18    0.03
   2  -5   1    0.17    0.02
   2  -5   1    0.19    0.03
   2  -5   1    0.15    0.04
  -3   5  -1    0.02    0.02
  -3   5  -1    0.03    0.02
  -3   5  -1    0.06    0.03
  -3   5  -1   -0.01    0.02
  -3   5  -1    0.02    0.02
  -3   5  -1    0.02    0.05
  -3   5  -1    0.02    0.02
  -3   5  -1    0.05    0.02
  -3   5  -1    0.04    0.01
   3  -5   1    0.02    0.01
   3  -5   1    0.03    0.02
   3  -5   1    0.07    0.02
   3  -5   1    0.06    0.02
   3  -5   1    0.01    0.01
   3  -5   1    0.04    0.02
   3  -5   1    0.05    0.06
   3  -5   1    0.04    0.03
  -4   5  -1    4.38    0.39
  -4   5  -1    4.26    0.39
  -4   5  -1    4.55    0.39
  -4   5  -1    4.94    0.46
  -4   5  -1    4.37    0.39
  -4   5  -1    4.46    0.39
  -4   5  -1    3.90    0.39
   4  -5   1    4.07    0.36
   4  -5   1    3.82    0.36
   4  -5   1    3.42    0.36
   4  -5   1    4.67    0.35
   4  -5   1    4.30    0.36
   4  -5   1    4.00    0.36
   4  -5   1    3.81    0.43
   4  -5   1    3.69    0.36
  -5   5  -1    0.80    0.10
  -5   5  -1    0.89    0.09
  -5   5  -1    0.95    0.10
  -5   5  -1    1.04    0.18
  -5   5  -1    0.94    0.10
  -5   5  -1    0.89    0.10
   5  -5   1    0.71    0.08
   5  -5   1    0.87    0.08
   5  -5   1    0.76    0.09
   5  -5   1    0.81    0.08
   5  -5   1    0.67    0.16
   5  -5   1    0.90    0.08
   5  -5   1    0.71    0.09
   5  -5   1    0.68    0.08
  -6   5  -1    6.09    0.51
  -6   5  -1    5.46    0.51
  -6   5  -1    5.05    0.51
  -6   5  -1    5.87    0.51
  -6   5  -1    6.70    0.61
  -6   5  -1    5.52    0.51
   6  -5   1    5.07    0.47
   6  -5   1    5.11    0.46
   6  -5   1    4.39    0.46
   6  -5   1    5.39    0.46
   6  -5   1    5.86    0.46
   6  -5   1    5.36    0.46
   6  -5   1    4.21    0.54
  -7   5  -1    8.79    0.72
  -7   5  -1    7.93    0.72
  -7   5  -1    9.58    0.83
  -7   5  -1    7.09    0.72
  -7   5  -1    8.54    0.73
  -7   5  -1    7.28    0.71
   7  -5   1    6.37    0.63
   7  -5   1    7.53    0.62
   7  -5   1    7.71    0.62
   7  -5   1    6.90    0.62
   7  -5   1    8.04    0.63
   7  -5   1    5.91    0.63
   7  -5   1    6.34    0.73
  -8   5  -1    3.47    0.33
  -8   5  -1    2.85    0.35
  -8   5  -1    4.04    0.34
  -8   5  -1    3.96    0.33
  -8   5  -1    3.13    0.33
  -8   5  -1    3.76    0.44
   8  -5   1    2.85    0.28
   8  -5   1    2.96    0.27
   8  -5   1    2.51    0.28
   8  -5   1    2.80    0.40
   8  -5   1    3.10    0.27
   8  -5   1    3.22    0.27
  -9   5  -1    0.40    0.07
  -9   5  -1    0.34    0.07
  -9   5  -1    0.43    0.07
  -9   5  -1    0.47    0.08
  -9   5  -1    0.37    0.07
  -9   5  -1    0.45    0.17
   9  -5   1    0.29    0.05
   9  -5   1    0.25    0.04
   9  -5   1    0.34    0.06
   9  -5   1    0.20    0.17
   9  -5   1    0.23    0.06
 -10   5  -1    0.32    0.06
 -10   5  -1    0.43    0.08
 -10   5  -1    0.38    0.07
 -10   5  -1    0.30    0.07
 -10   5  -1    0.32    0.21
  10  -5   1    0.26    0.05
  10  -5   1    0.26    0.06
  10  -5   1    0.29    0.07
  10  -5   1    0.29    0.05
  10  -5   1    0.21    0.19
 -11   5  -1    1.74    0.22
 -11   5  -1    1.74    0.19
 -11   5  -1    2.36    0.41
  11  -5   1    1.47    0.17
  11  -5   1    1.61    0.16
  11  -5   1    1.76    0.18
  11  -5   1    1.46    0.36
   9   4  -1    0.19    0.23
   9   4  -1    0.01    0.04
  -9  -4   1    0.10    0.04
  -9  -4   1    0.05    0.24
  -9  -4   1    0.05    0.04
   8   4  -1    0.28    0.18
   8   4  -1    0.31    0.07
   8   4  -1    0.25    0.06
  -8  -4   1    0.30    0.05
  -8  -4   1    0.21    0.05
  -8  -4   1    0.28    0.19
  -8  -4   1    0.26    0.06
  -8  -4   1    0.26    0.07
   7   4  -1    0.34    0.06
   7   4  -1    0.23    0.15
   7   4  -1    0.19    0.05
   7   4  -1    0.11    0.05
  -7  -4   1    0.31    0.06
  -7  -4   1    0.21    0.05
  -7  -4   1    0.30    0.19
  -7  -4   1    0.20    0.02
  -7  -4   1    0.17    0.04
   6   4  -1    0.60    0.08
   6   4  -1    0.69    0.09
   6   4  -1    0.54    0.09
   6   4  -1    0.61    0.07
   6   4  -1    0.54    0.08
   6   4  -1    0.60    0.18
  -6  -4   1    0.52    0.07
  -6  -4   1    0.34    0.06
  -6  -4   1    0.55    0.06
  -6  -4   1    0.45    0.04
  -6  -4   1    0.39    0.06
  -6  -4   1    0.34    0.15
   5   4  -1    0.03    0.08
   5   4  -1    0.07    0.03
   5   4  -1    0.13    0.03
   5   4  -1    0.08    0.03
   5   4  -1    0.06    0.03
   5   4  -1    0.05    0.02
  -5  -4   1    0.03    0.03
  -5  -4   1    0.07    0.03
  -5  -4   1    0.08    0.01
  -5  -4   1   -0.16    0.06
  -5  -4   1    0.06    0.03
  -5  -4   1    0.06    0.03
  -5  -4   1    0.07    0.03
   4   4  -1    0.45    0.06
   4   4  -1    0.53    0.06
   4   4  -1    0.62    0.14
   4   4  -1    0.43    0.07
   4   4  -1    0.50    0.06
   4   4  -1    0.55    0.07
  -4  -4   1    0.48    0.05
  -4  -4   1    0.39    0.05
  -4  -4   1    0.35    0.06
  -4  -4   1    0.42    0.04
  -4  -4   1    0.42    0.05
  -4  -4   1    0.35    0.11
  -4  -4   1    0.46    0.04
   3   4  -1    0.83    0.15
   3   4  -1    0.68    0.08
   3   4  -1    0.86    0.08
   3   4  -1    0.75    0.08
   3   4  -1    0.75    0.08
   3   4  -1    0.78    0.08
  -3  -4   1    0.81    0.08
  -3  -4   1    0.91    0.08
  -3  -4   1    0.62    0.07
  -3  -4   1    0.74    0.06
  -3  -4   1    0.65    0.06
  -3  -4   1    0.65    0.08
  -3  -4   1    0.60    0.07
   2   4  -1    0.14    0.03
   2   4  -1    0.13    0.03
   2   4  -1    0.19    0.03
   2   4  -1    0.10    0.03
   2   4  -1    0.16    0.07
   2   4  -1    0.13    0.02
  -2  -4   1    0.10    0.02
  -2  -4   1    0.10    0.01
  -2  -4   1    0.02    0.03
  -2  -4   1    0.08    0.02
  -2  -4   1    0.11    0.03
  -2  -4   1    0.13    0.02
  -2  -4   1    0.16    0.03
   1   4  -1    0.40    0.05
   1   4  -1    0.43    0.05
   1   4  -1    0.45    0.09
   1   4  -1    0.35    0.05
   1   4  -1    0.40    0.04
   1   4  -1    0.41    0.05
  -1  -4   1    0.40    0.05
  -1  -4   1    0.26    0.04
  -1  -4   1    0.35    0.05
  -1  -4   1    0.33    0.04
  -1  -4   1    0.37    0.04
  -1  -4   1    0.39    0.09
  -1  -4   1    0.46    0.04
   0   4  -1   19.17    1.80
   0   4  -1   22.24    1.76
   0   4  -1   19.88    1.76
   0   4  -1   19.40    1.76
   0   4  -1   20.70    1.76
   0   4  -1   19.23    1.76
   0   4  -1   21.70    1.77
   0   4  -1   19.61    1.76
   0  -4   1   17.43    1.61
   0  -4   1   19.13    1.61
   0  -4   1   18.11    1.61
   0  -4   1   19.07    1.60
   0  -4   1   17.33    1.65
   0  -4   1   18.47    1.60
   0  -4   1   19.50    1.60
  -1   4  -1    1.80    0.22
  -1   4  -1    1.96    0.18
  -1   4  -1    2.03    0.17
  -1   4  -1    1.94    0.18
  -1   4  -1    2.14    0.18
  -1   4  -1    2.15    0.17
  -1   4  -1    1.70    0.18
  -1   4  -1    2.06    0.18
  -1   4  -1    1.76    0.17
  -1   4  -1    1.81    0.18
  -1   4  -1    1.74    0.22
   1  -4   1    2.01    0.18
   1  -4   1    2.10    0.18
   1  -4   1    1.73    0.18
   1  -4   1    1.99    0.18
   1  -4   1    2.03    0.19
   1  -4   1    2.05    0.19
   1  -4   1    2.13    0.18
  -2   4  -1    1.29    0.12
  -2   4  -1    1.33    0.12
  -2   4  -1    1.08    0.12
  -2   4  -1    1.36    0.12
  -2   4  -1    1.15    0.12
  -2   4  -1    1.31    0.12
  -2   4  -1    1.26    0.12
  -2   4  -1    1.30    0.12
  -2   4  -1    1.19    0.12
  -2   4  -1    1.34    0.16
   2  -4   1    1.12    0.12
   2  -4   1    1.30    0.11
   2  -4   1    1.46    0.11
   2  -4   1    1.21    0.12
   2  -4   1    1.06    0.15
   2  -4   1    1.24    0.12
   2  -4   1    1.14    0.12
   2  -4   1    1.30    0.12
  -3   4  -1    9.29    0.78
  -3   4  -1    8.20    0.79
  -3   4  -1    8.56    0.78
  -3   4  -1    8.80    0.83
  -3   4  -1    9.32    0.79
  -3   4  -1    9.09    0.78
  -3   4  -1    9.28    0.78
   3  -4   1    8.88    0.74
   3  -4   1    8.59    0.75
   3  -4   1    8.49    0.74
   3  -4   1    8.75    0.74
   3  -4   1    7.65    0.74
   3  -4   1    7.74    0.74
   3  -4   1    7.62    0.79
   3  -4   1    9.61    0.74
  -4   4  -1    4.23    0.39
  -4   4  -1    4.69    0.45
  -4   4  -1    4.46    0.38
  -4   4  -1    4.38    0.39
  -4   4  -1    4.24    0.39
  -4   4  -1    3.94    0.39
  -4   4  -1    4.44    0.38
   4  -4   1    4.17    0.34
   4  -4   1    3.94    0.34
   4  -4   1    4.02    0.34
   4  -4   1    3.76    0.41
   4  -4   1    3.73    0.35
   4  -4   1    3.32    0.34
  -5   4  -1    0.02    0.02
  -5   4  -1    0.00    0.01
  -5   4  -1    0.03    0.02
  -5   4  -1    0.00    0.05
  -5   4  -1   -0.01    0.02
  -5   4  -1   -0.01    0.02
   5  -4   1    0.02    0.02
   5  -4   1    0.02    0.02
   5  -4   1    0.02    0.01
   5  -4   1    0.02    0.01
   5  -4   1    0.02    0.02
   5  -4   1    0.01    0.01
   5  -4   1   -0.02    0.05
  -6   4  -1    1.79    0.18
  -6   4  -1    1.73    0.18
  -6   4  -1    1.79    0.17
  -6   4  -1    1.97    0.25
  -6   4  -1    2.00    0.18
  -6   4  -1    1.93    0.18
   6  -4   1    1.67    0.15
   6  -4   1    1.60    0.24
   6  -4   1    1.52    0.15
   6  -4   1    1.35    0.16
   6  -4   1    1.87    0.16
   6  -4   1    1.81    0.16
   6  -4   1    1.49    0.16
  -7   4  -1    7.39    0.69
  -7   4  -1    9.34    0.80
  -7   4  -1    8.83    0.70
  -7   4  -1    7.30    0.69
  -7   4  -1    8.64    0.70
  -7   4  -1    6.91    0.68
  -7   4  -1    7.19    0.70
   7  -4   1    6.52    0.72
   7  -4   1    7.65    0.61
   7  -4   1    5.95    0.61
   7  -4   1    6.67    0.61
   7  -4   1    6.50    0.62
   7  -4   1    7.84    0.62
   7  -4   1    7.04    0.61
  -8   4  -1   -0.02    0.02
  -8   4  -1   -0.04    0.08
  -8   4  -1    0.02    0.03
  -8   4  -1    0.00    0.03
  -8   4  -1   -0.01    0.03
   8  -4   1    0.03    0.03
   8  -4   1   -0.02    0.03
   8  -4   1    0.00    0.02
   8  -4   1    0.03    0.02
   8  -4   1   -0.02    0.02
   8  -4   1    0.01    0.03
   8  -4   1   -0.01    0.09
  -9   4  -1    0.18    0.04
  -9   4  -1    0.13    0.04
  -9   4  -1    0.14    0.05
  -9   4  -1    0.11    0.04
  -9   4  -1    0.13    0.05
  -9   4  -1    0.12    0.12
   9  -4   1    0.16    0.04
   9  -4   1    0.28    0.15
   9  -4   1    0.10    0.03
   9  -4   1    0.09    0.04
   9  -4   1    0.04    0.04
   9  -4   1    0.13    0.04
 -10   4  -1    0.20    0.06
 -10   4  -1    0.19    0.06
 -10   4  -1    0.26    0.05
 -10   4  -1    0.20    0.06
  10  -4   1    0.23    0.04
  10  -4   1    0.28    0.20
  10  -4   1    0.22    0.06
  10  -4   1    0.09    0.03
  10  -4   1    0.17    0.05
 -11   4  -1    0.86    0.12
 -11   4  -1    0.79    0.10
 -11   4  -1    1.12    0.30
  11  -4   1    0.79    0.09
  11  -4   1    0.83    0.11
  11  -4   1    0.73    0.11
  11  -4   1    0.91    0.30
   9   3  -1    1.69    0.20
   9   3  -1    1.83    0.20
   9   3  -1    1.81    0.36
   9   3  -1    1.95    0.20
  -9  -3   1    1.81    0.19
  -9  -3   1    1.22    0.35
  -9  -3   1    1.70    0.18
   8   3  -1    0.16    0.15
  -8  -3   1    0.01    0.03
  -8  -3   1    0.02    0.03
  -8  -3   1    0.11    0.16
  -8  -3   1    0.06    0.03
  -8  -3   1    0.02    0.01
  -8  -3   1    0.04    0.02
   7   3  -1    0.46    0.07
   7   3  -1    0.43    0.07
   7   3  -1    0.37    0.07
   7   3  -1    0.35    0.06
  -7  -3   1    0.35    0.05
  -7  -3   1    0.29    0.05
  -7  -3   1    0.33    0.04
  -7  -3   1    0.50    0.18
  -7  -3   1    0.38    0.06
  -7  -3   1    0.34    0.06
   6   3  -1    0.73    0.09
   6   3  -1    0.61    0.08
   6   3  -1    1.03    0.21
   6   3  -1    0.65    0.09
  -6  -3   1    0.72    0.08
  -6  -3   1    0.60    0.07
  -6  -3   1    0.61    0.06
  -6  -3   1    0.70    0.18
  -6  -3   1    0.78    0.08
  -6  -3   1    0.51    0.07
   5   3  -1    0.02    0.03
   5   3  -1    0.03    0.03
   5   3  -1    0.01    0.02
   5   3  -1    0.03    0.03
   5   3  -1   -0.02    0.06
   5   3  -1    0.02    0.02
  -5  -3   1    0.03    0.01
  -5  -3   1    0.08    0.03
  -5  -3   1   -0.04    0.07
  -5  -3   1    0.00    0.02
  -5  -3   1    0.01    0.02
  -5  -3   1    0.01    0.02
  -5  -3   1    0.01    0.02
   4   3  -1    0.36    0.05
   4   3  -1    0.30    0.05
   4   3  -1    0.26    0.04
   4   3  -1    0.31    0.05
   4   3  -1    0.25    0.04
   4   3  -1    0.17    0.08
  -4  -3   1    0.31    0.04
  -4  -3   1    0.28    0.10
  -4  -3   1    0.28    0.03
  -4  -3   1    0.29    0.04
  -4  -3   1    0.29    0.05
  -4  -3   1    0.30    0.05
  -4  -3   1    0.25    0.04
   3   3  -1    1.88    0.20
   3   3  -1    2.17    0.19
   3   3  -1    2.00    0.19
   3   3  -1    2.32    0.20
   3   3  -1    2.43    0.25
   3   3  -1    2.08    0.19
  -3  -3   1    2.10    0.17
  -3  -3   1    1.63    0.22
  -3  -3   1    1.88    0.16
  -3  -3   1    2.21    0.17
  -3  -3   1    1.64    0.17
  -3  -3   1    1.65    0.17
  -3  -3   1    1.46    0.17
   2   3  -1   24.17    2.26
   2   3  -1   26.40    2.30
   2   3  -1   26.13    2.26
   2   3  -1   27.46    2.26
   2   3  -1   25.84    2.26
  -2  -3   1   21.08    1.89
  -2  -3   1   23.51    1.88
  -2  -3   1   20.72    1.89
  -2  -3   1   21.66    1.89
   1   3  -1    3.07    0.28
   1   3  -1    2.91    0.28
   1   3  -1    3.22    0.31
   1   3  -1    3.31    0.28
   1   3  -1    3.32    0.28
   1   3  -1    3.13    0.27
   1   3  -1    2.77    0.28
  -1  -3   1    2.56    0.24
  -1  -3   1    3.19    0.24
  -1  -3   1    2.39    0.24
  -1  -3   1    2.30    0.27
  -1  -3   1    2.57    0.24
  -1  -3   1    2.91    0.23
   0   3  -1   21.14    1.76
   0   3  -1   21.45    1.77
   0   3  -1   18.76    1.79
   0   3  -1   19.58    1.76
   0   3  -1   21.30    1.76
   0   3  -1   19.44    1.76
   0  -3   1   19.42    1.64
   0  -3   1   17.34    1.66
   0  -3   1   18.66    1.63
   0  -3   1   17.97    1.63
   0  -3   1   20.46    1.63
  -1   3  -1   12.15    1.07
  -1   3  -1   11.55    1.07
  -1   3  -1   11.40    1.07
  -1   3  -1   12.53    1.07
  -1   3  -1   13.33    1.07
  -1   3  -1   13.32    1.07
  -1   3  -1   12.93    1.07
  -1   3  -1   11.31    1.10
  -1   3  -1   11.43    1.07
  -1   3  -1   12.82    1.07
   1  -3   1   13.19    1.10
   1  -3   1   11.76    1.11
   1  -3   1   11.63    1.11
   1  -3   1   12.66    1.10
   1  -3   1   12.61    1.10
   1  -3   1   13.44    1.10
   1  -3   1   12.98    1.11
   1  -3   1   13.08    1.11
   1  -3   1   13.07    1.11
  -2   3  -1   21.26    1.84
  -2   3  -1   21.49    1.88
  -2   3  -1   21.02    1.85
   2  -3   1   20.58    1.82
   2  -3   1   22.42    1.82
   2  -3   1   21.05    1.82
   2  -3   1   19.58    1.85
  -3   3  -1    0.19    0.03
  -3   3  -1    0.17    0.03
  -3   3  -1    0.25    0.03
  -3   3  -1    0.25    0.03
  -3   3  -1    0.22    0.06
  -3   3  -1    0.19    0.03
  -3   3  -1    0.24    0.03
   3  -3   1    0.18    0.03
   3  -3   1    0.23    0.03
   3  -3   1    0.19    0.03
   3  -3   1    0.23    0.03
   3  -3   1    0.23    0.03
   3  -3   1    0.16    0.03
   3  -3   1    0.23    0.07
  -4   3  -1   18.17    1.54
  -4   3  -1   18.23    1.49
  -4   3  -1   17.55    1.49
  -4   3  -1   16.17    1.49
  -4   3  -1   16.29    1.49
  -4   3  -1   16.39    1.49
   4  -3   1   16.88    1.35
   4  -3   1   14.37    1.40
   4  -3   1   14.12    1.35
   4  -3   1   15.98    1.35
   4  -3   1   15.05    1.35
   4  -3   1   16.61    1.35
   4  -3   1   15.11    1.35
  -5   3  -1    0.19    0.04
  -5   3  -1    0.27    0.04
  -5   3  -1    0.16    0.04
  -5   3  -1    0.33    0.09
  -5   3  -1    0.19    0.03
  -5   3  -1    0.22    0.04
   5  -3   1    0.15    0.03
   5  -3   1    0.22    0.03
   5  -3   1    0.18    0.03
   5  -3   1    0.26    0.09
   5  -3   1    0.17    0.04
   5  -3   1    0.15    0.03
   5  -3   1    0.24    0.03
  -6   3  -1    0.35    0.05
  -6   3  -1    0.40    0.06
  -6   3  -1    0.41    0.12
  -6   3  -1    0.29    0.05
  -6   3  -1    0.35    0.05
  -6   3  -1    0.21    0.05
  -6   3  -1    0.26    0.03
   6  -3   1    0.44    0.12
   6  -3   1    0.30    0.05
   6  -3   1    0.30    0.04
   6  -3   1    0.23    0.04
   6  -3   1    0.26    0.05
   6  -3   1    0.22    0.04
   6  -3   1    0.20    0.04
  -7   3  -1    0.29    0.04
  -7   3  -1    0.31    0.12
  -7   3  -1    0.23    0.04
  -7   3  -1    0.30    0.05
  -7   3  -1    0.30    0.05
  -7   3  -1    0.20    0.05
   7  -3   1    0.20    0.05
   7  -3   1    0.23    0.04
   7  -3   1    0.21    0.04
   7  -3   1    0.29    0.05
   7  -3   1    0.36    0.05
   7  -3   1    0.28    0.12
   7  -3   1    0.26    0.05
  -8   3  -1    1.71    0.16
  -8   3  -1    1.57    0.15
  -8   3  -1    1.81    0.30
  -8   3  -1    1.35    0.14
  -8   3  -1    1.69    0.16
  -8   3  -1    1.50    0.17
   8  -3   1    1.16    0.26
   8  -3   1    1.38    0.14
   8  -3   1    1.45    0.15
   8  -3   1    1.60    0.14
   8  -3   1    1.29    0.15
   8  -3   1    1.38    0.15
   8  -3   1    1.38    0.14
  -9   3  -1    0.76    0.10
  -9   3  -1    0.77    0.09
  -9   3  -1    1.05    0.24
  -9   3  -1    0.72    0.11
  -9   3  -1    0.86    0.10
   9  -3   1    0.70    0.10
   9  -3   1    0.75    0.09
   9  -3   1    0.63    0.09
   9  -3   1    0.67    0.25
   9  -3   1    0.68    0.08
 -10   3  -1    0.54    0.22
 -10   3  -1    0.63    0.10
 -10   3  -1    0.61    0.08
 -10   3  -1    0.45    0.08
 -10   3  -1    0.68    0.09
  10  -3   1    0.46    0.22
  10  -3   1    0.51    0.06
  10  -3   1    0.37    0.07
  10  -3   1    0.56    0.09
 -11   3  -1    0.05    0.06
 -11   3  -1    0.02    0.03
 -11   3  -1    0.22    0.22
 -11   3  -1    0.10    0.05
  11  -3   1    0.01    0.02
  11  -3   1    0.08    0.22
  11  -3   1    0.07    0.04
  11  -3   1    0.11    0.04
  10   2  -1    0.81    0.12
  10   2  -1    0.74    0.29
  10   2  -1    1.04    0.12
 -10  -2   1    0.59    0.31
 -10  -2   1    0.65    0.08
 -10  -2   1    0.87    0.12
 -10  -2   1    1.03    0.11
   9   2  -1    4.90    0.60
   9   2  -1    4.71    0.43
   9   2  -1    4.46    0.43
   9   2  -1    4.33    0.43
  -9  -2   1    3.73    0.38
  -9  -2   1    4.22    0.56
  -9  -2   1    4.83    0.41
  -9  -2   1    4.13    0.37
   8   2  -1    0.82    0.11
   8   2  -1    1.09    0.11
   8   2  -1    0.73    0.22
   8   2  -1    0.90    0.11
   8   2  -1    0.87    0.11
  -8  -2   1    0.94    0.10
  -8  -2   1    0.80    0.11
  -8  -2   1    1.04    0.11
  -8  -2   1    0.90    0.09
  -8  -2   1    0.70    0.09
  -8  -2   1    1.13    0.27
   7   2  -1   18.56    1.54
   7   2  -1   16.37    1.53
   7   2  -1   16.54    1.54
   7   2  -1   17.88    1.54
   7   2  -1   18.57    1.66
  -7  -2   1   15.52    1.51
  -7  -2   1   16.83    1.39
  -7  -2   1   14.32    1.39
  -7  -2   1   14.24    1.38
  -7  -2   1   18.28    1.40
   6   2  -1    0.31    0.12
   6   2  -1    0.23    0.05
   6   2  -1    0.31    0.06
   6   2  -1    0.32    0.06
   6   2  -1    0.45    0.06
  -6  -2   1    0.23    0.03
  -6  -2   1    0.30    0.04
  -6  -2   1    0.27    0.12
  -6  -2   1    0.24    0.04
  -6  -2   1    0.25    0.05
  -6  -2   1    0.30    0.05
  -6  -2   1    0.28    0.05
   5   2  -1    1.51    0.15
   5   2  -1    1.38    0.21
   5   2  -1    1.53    0.14
   5   2  -1    1.36    0.15
  -5  -2   1    1.22    0.13
  -5  -2   1    1.13    0.13
  -5  -2   1    1.63    0.13
  -5  -2   1    1.58    0.21
  -5  -2   1    1.49    0.14
  -5  -2   1    1.30    0.13
  -5  -2   1    1.35    0.12
   4   2  -1    3.30    0.29
   4   2  -1    3.08    0.29
   4   2  -1    3.41    0.29
   4   2  -1    3.27    0.35
   4   2  -1    2.95    0.29
   4   2  -1    3.07    0.28
  -4  -2   1    3.14    0.26
  -4  -2   1    2.99    0.32
  -4  -2   1    2.57    0.25
  -4  -2   1    3.20    0.26
  -4  -2   1    2.72    0.25
  -4  -2   1    2.49    0.25
  -4  -2   1    2.77    0.26
   3   2  -1    1.26    0.13
   3   2  -1    1.41    0.13
   3   2  -1    1.36    0.13
   3   2  -1    1.37    0.13
   3   2  -1    1.46    0.13
   3   2  -1    1.38    0.17
  -3  -2   1    1.39    0.12
  -3  -2   1    1.10    0.11
  -3  -2   1    1.29    0.11
  -3  -2   1    1.20    0.11
  -3  -2   1    1.10    0.15
  -3  -2   1    1.16    0.10
  -3  -2   1    1.02    0.11
   2   2  -1   10.10    0.94
   2   2  -1   10.04    0.94
   2   2  -1   11.68    0.94
   2   2  -1   11.54    0.94
   2   2  -1   10.26    0.94
   2   2  -1   11.37    0.98
  -2  -2   1   11.29    0.84
  -2  -2   1    9.44    0.85
  -2  -2   1    8.70    0.84
  -2  -2   1   10.32    0.84
  -2  -2   1    8.67    0.84
   1   2  -1  283.84   25.88
  -1  -2   1  344.65   31.11
   0   2  -1    0.75    0.07
   0   2  -1    0.82    0.07
   0   2  -1    0.91    0.07
   0   2  -1    0.80    0.08
   0   2  -1    0.83    0.08
   0   2  -1    0.65    0.09
   0   2  -1    0.85    0.07
   0   2  -1    0.93    0.08
   0   2  -1    0.66    0.07
   0   2  -1    0.88    0.07
   0   2  -1    0.75    0.07
   0  -2   1    0.73    0.07
   0  -2   1    0.80    0.07
   0  -2   1    0.80    0.07
   0  -2   1    0.79    0.08
   0  -2   1    0.90    0.07
   0  -2   1    0.70    0.09
  -1   2  -1   12.70    1.05
  -1   2  -1   13.11    1.05
  -1   2  -1   12.23    1.05
  -1   2  -1   11.77    1.05
  -1   2  -1   11.07    1.05
  -1   2  -1   11.48    1.06
   1  -2   1   11.51    1.01
   1  -2   1   12.59    1.01
   1  -2   1   11.67    1.01
   1  -2   1   10.76    1.03
  -2   2  -1   10.42    0.96
  -2   2  -1   11.29    0.96
  -2   2  -1   11.13    0.96
  -2   2  -1   11.54    0.98
  -2   2  -1   10.39    0.96
  -2   2  -1   11.47    0.96
   2  -2   1   11.34    0.90
   2  -2   1   10.13    0.90
   2  -2   1    9.89    0.93
   2  -2   1   10.18    0.90
   2  -2   1    9.59    0.90
   2  -2   1   10.99    0.90
  -3   2  -1   11.22    0.97
  -3   2  -1   11.80    1.01
  -3   2  -1   10.54    0.97
  -3   2  -1   11.67    0.97
  -3   2  -1   11.23    0.97
  -3   2  -1   10.72    0.98
   3  -2   1    9.68    0.89
   3  -2   1    9.33    0.89
   3  -2   1   10.86    0.88
   3  -2   1   10.17    0.88
   3  -2   1    9.86    0.88
   3  -2   1   11.05    0.89
  -4   2  -1    2.25    0.23
  -4   2  -1    2.78    0.23
  -4   2  -1    2.70    0.28
  -4   2  -1    2.49    0.23
  -4   2  -1    2.65    0.23
   4  -2   1    2.31    0.22
   4  -2   1    2.30    0.22
   4  -2   1    2.40    0.22
   4  -2   1    2.41    0.27
   4  -2   1    2.68    0.22
   4  -2   1    2.52    0.22
  -5   2  -1   29.63    2.42
  -5   2  -1   25.19    2.40
  -5   2  -1   28.10    2.41
  -5   2  -1   26.89    2.42
  -5   2  -1   32.09    2.49
  -5   2  -1   25.66    2.41
   5  -2   1   25.83    2.18
   5  -2   1   26.07    2.26
   5  -2   1   24.47    2.19
   5  -2   1   26.69    2.19
   5  -2   1   23.53    2.18
   5  -2   1   24.29    2.18
  -6   2  -1    5.21    0.49
  -6   2  -1    5.53    0.50
  -6   2  -1    5.20    0.49
  -6   2  -1    5.69    0.50
  -6   2  -1    5.57    0.50
  -6   2  -1    6.40    0.59
  -6   2  -1    5.94    0.50
   6  -2   1    5.14    0.47
   6  -2   1    5.81    0.56
   6  -2   1    5.07    0.46
   6  -2   1    4.87    0.47
   6  -2   1    5.43    0.47
   6  -2   1    5.56    0.47
  -7   2  -1    6.59    0.60
  -7   2  -1    6.26    0.58
  -7   2  -1    7.77    0.71
  -7   2  -1    6.53    0.60
  -7   2  -1    7.11    0.60
  -7   2  -1    6.95    0.60
  -7   2  -1    6.20    0.59
  -7   2  -1    6.91    0.59
   7  -2   1    6.65    0.57
   7  -2   1    6.48    0.57
   7  -2   1    5.90    0.56
   7  -2   1    6.38    0.67
   7  -2   1    6.10    0.57
   7  -2   1    6.63    0.57
  -8   2  -1    1.75    0.29
  -8   2  -1    1.33    0.14
  -8   2  -1    1.50    0.15
  -8   2  -1    1.40    0.16
  -8   2  -1    1.97    0.17
  -8   2  -1    1.68    0.16
  -8   2  -1    1.66    0.15
   8  -2   1    1.40    0.15
   8  -2   1    1.42    0.15
   8  -2   1    1.34    0.27
   8  -2   1    1.44    0.15
   8  -2   1    1.52    0.15
  -9   2  -1    0.03    0.04
  -9   2  -1    0.07    0.04
  -9   2  -1    0.02    0.02
  -9   2  -1    0.00    0.03
  -9   2  -1    0.10    0.13
   9  -2   1    0.06    0.04
   9  -2   1    0.06    0.03
   9  -2   1    0.02    0.03
   9  -2   1    0.07    0.13
   9  -2   1    0.00    0.03
 -10   2  -1    0.07    0.02
 -10   2  -1   -0.02    0.03
 -10   2  -1   -0.20    0.15
 -10   2  -1    0.00    0.02
 -10   2  -1   -0.02    0.03
  10  -2   1    0.10    0.16
 -11   2  -1    0.01    0.03
 -11   2  -1    0.02    0.03
 -11   2  -1   -0.09    0.23
 -11   2  -1   -0.03    0.03
  11  -2   1   -0.36    0.21
  11  -2   1    0.00    0.06
  11  -2   1    0.01    0.03
  10   1  -1    1.29    0.31
  10   1  -1    1.48    0.17
  10   1  -1    1.34    0.16
 -10  -1   1    1.56    0.34
 -10  -1   1    1.62    0.17
 -10  -1   1    1.42    0.14
 -10  -1   1    1.38    0.16
   9   1  -1    1.34    0.15
   9   1  -1    1.30    0.15
   9   1  -1    1.40    0.15
   9   1  -1    1.28    0.30
  -9  -1   1    1.29    0.14
  -9  -1   1    1.04    0.29
  -9  -1   1    1.26    0.14
  -9  -1   1    1.19    0.12
  -9  -1   1    1.10    0.13
  -9  -1   1    1.50    0.15
   8   1  -1    0.03    0.03
   8   1  -1    0.02    0.04
   8   1  -1    0.03    0.03
   8   1  -1    0.09    0.13
  -8  -1   1    0.05    0.04
  -8  -1   1    0.03    0.02
  -8  -1   1    0.02    0.03
  -8  -1   1   -0.18    0.11
  -8  -1   1    0.02    0.02
   7   1  -1    2.36    0.23
   7   1  -1    2.51    0.22
   7   1  -1    2.18    0.32
   7   1  -1    2.09    0.22
   7   1  -1    2.41    0.23
  -7  -1   1    2.39    0.21
  -7  -1   1    2.25    0.32
  -7  -1   1    1.94    0.21
  -7  -1   1    2.11    0.21
  -7  -1   1    2.20    0.20
  -7  -1   1    2.30    0.22
  -7  -1   1    2.46    0.22
   6   1  -1    0.63    0.07
   6   1  -1    0.62    0.08
   6   1  -1    0.52    0.07
  -6  -1   1    0.53    0.05
  -6  -1   1    0.53    0.07
  -6  -1   1    0.51    0.06
  -6  -1   1    0.50    0.06
  -6  -1   1    0.57    0.07
  -6  -1   1    0.59    0.07
  -6  -1   1    0.68    0.15
  -6  -1   1    0.60    0.07
   5   1  -1    0.63    0.14
   5   1  -1    0.59    0.07
   5   1  -1    0.58    0.07
   5   1  -1    0.61    0.07
  -5  -1   1    0.44    0.06
  -5  -1   1    0.53    0.07
  -5  -1   1    0.44    0.12
  -5  -1   1    0.50    0.05
  -5  -1   1    0.58    0.06
  -5  -1   1    0.49    0.05
  -5  -1   1    0.64    0.06
   4   1  -1   23.10    1.92
   4   1  -1   21.85    1.92
   4   1  -1   19.62    1.91
   4   1  -1   22.10    1.91
   4   1  -1   23.86    1.98
  -4  -1   1   22.35    1.85
  -4  -1   1   18.55    1.79
  -4  -1   1   23.23    1.79
  -4  -1   1   21.40    1.79
  -4  -1   1   18.87    1.78
  -4  -1   1   21.29    1.79
  -4  -1   1   18.95    1.79
   3   1  -1    5.97    0.57
   3   1  -1    6.74    0.57
   3   1  -1    6.63    0.61
   3   1  -1    6.28    0.57
   3   1  -1    6.69    0.58
   3   1  -1    7.23    0.58
   3   1  -1    6.43    0.57
  -3  -1   1    6.27    0.54
  -3  -1   1    6.39    0.54
  -3  -1   1    5.85    0.54
  -3  -1   1    6.35    0.58
  -3  -1   1    5.54    0.54
  -3  -1   1    5.77    0.53
  -3  -1   1    7.03    0.54
   2   1  -1   22.84    2.01
  -2  -1   1   21.74    1.91
   1   1  -1   79.54    7.80
  -1  -1   1   87.22    8.50
   0  -1   1    0.00    0.00
   0  -1   1    0.00    0.00
   1  -1   1    0.00    0.00
   1  -1   1    0.00    0.00
  -2   1  -1    9.09    0.79
  -2   1  -1    8.52    0.79
  -2   1  -1    9.59    0.79
  -2   1  -1    9.02    0.79
  -2   1  -1    8.97    0.81
   2  -1   1    8.99    0.76
   2  -1   1    9.19    0.76
   2  -1   1    8.99    0.78
   2  -1   1    8.34    0.76
   2  -1   1    8.37    0.76
   2  -1   1    8.50    0.76
  -3   1  -1    7.36    0.64
  -3   1  -1    6.66    0.63
  -3   1  -1    6.95    0.63
  -3   1  -1    7.64    0.63
  -3   1  -1    7.58    0.67
  -3   1  -1    7.42    0.64
   3  -1   1    7.42    0.61
   3  -1   1    6.63    0.64
   3  -1   1    6.64    0.60
   3  -1   1    7.03    0.61
   3  -1   1    6.94    0.60
   3  -1   1    6.69    0.60
  -4   1  -1    0.09    0.06
  -4   1  -1    0.03    0.01
  -4   1  -1    0.04    0.02
  -4   1  -1    0.02    0.02
  -4   1  -1    0.00    0.02
  -4   1  -1    0.02    0.02
  -4   1  -1    0.01    0.01
   4  -1   1    0.04    0.02
   4  -1   1    0.04    0.02
   4  -1   1    0.03    0.01
   4  -1   1    0.03    0.02
   4  -1   1    0.03    0.04
  -5   1  -1    0.43    0.11
  -5   1  -1    0.29    0.04
  -5   1  -1    0.29    0.04
  -5   1  -1    0.34    0.05
  -5   1  -1    0.28    0.03
  -5   1  -1    0.32    0.04
  -5   1  -1    0.39    0.05
  -5   1  -1    0.30    0.05
   5  -1   1    0.27    0.04
   5  -1   1    0.31    0.09
   5  -1   1    0.30    0.05
   5  -1   1    0.27    0.04
   5  -1   1    0.37    0.05
   5  -1   1    0.30    0.04
  -6   1  -1    3.56    0.33
  -6   1  -1    3.89    0.34
  -6   1  -1    3.49    0.33
  -6   1  -1    3.81    0.33
  -6   1  -1    3.47    0.32
  -6   1  -1    3.73    0.34
  -6   1  -1    3.58    0.33
  -6   1  -1    4.07    0.42
   6  -1   1    3.85    0.34
   6  -1   1    4.05    0.42
   6  -1   1    3.42    0.33
   6  -1   1    3.66    0.33
   6  -1   1    3.59    0.34
  -7   1  -1   -0.03    0.06
  -7   1  -1    0.01    0.02
  -7   1  -1    0.03    0.03
  -7   1  -1    0.00    0.02
  -7   1  -1    0.01    0.01
  -7   1  -1    0.02    0.02
  -7   1  -1   -0.01    0.02
  -7   1  -1    0.02    0.03
   7  -1   1    0.03    0.03
   7  -1   1    0.02    0.03
   7  -1   1   -0.01    0.02
   7  -1   1    0.04    0.08
   7  -1   1    0.03    0.03
  -8   1  -1    0.30    0.06
  -8   1  -1    0.21    0.04
  -8   1  -1    0.07    0.12
  -8   1  -1    0.24    0.03
  -8   1  -1    0.19    0.05
  -8   1  -1    0.29    0.04
   8  -1   1    0.19    0.05
   8  -1   1    0.20    0.13
   8  -1   1    0.26    0.06
  -9   1  -1    0.28    0.06
  -9   1  -1    0.33    0.05
  -9   1  -1    0.47    0.19
  -9   1  -1    0.20    0.05
  -9   1  -1    0.24    0.06
  -9   1  -1    0.24    0.04
  -9   1  -1    0.20    0.03
  -9   1  -1    0.21    0.06
   9  -1   1    0.22    0.14
   9  -1   1    0.25    0.06
   9  -1   1    0.21    0.05
   9  -1   1    0.14    0.05
   9  -1   1    0.20    0.05
 -10   1  -1    0.04    0.04
 -10   1  -1    0.06    0.01
 -10   1  -1    0.09    0.05
 -10   1  -1    0.16    0.19
  10  -1   1    0.29    0.21
 -11   1  -1    0.06    0.04
 -11   1  -1    0.11    0.07
 -11   1  -1   -0.01    0.02
  11  -1   1   -0.04    0.03
  11  -1   1   -0.33    0.22
  10   0  -1    0.30    0.06
  10   0  -1    0.45    0.24
  10   0  -1    0.32    0.07
 -10   0   1    0.47    0.08
 -10   0   1    0.44    0.09
 -10   0   1    0.34    0.21
 -10   0   1    0.39    0.06
 -10   0   1    0.45    0.08
   9   0  -1    8.14    0.93
   9   0  -1    8.89    0.79
   9   0  -1    8.68    0.78
   9   0  -1    8.93    0.79
  -9   0   1    8.73    0.77
  -9   0   1    8.21    0.75
  -9   0   1    8.12    0.76
  -9   0   1    9.26    0.78
  -9   0   1    8.85    0.92
  -9   0   1    9.15    0.78
  -9   0   1    8.29    0.77
   8   0  -1    4.09    0.37
   8   0  -1    4.10    0.49
   8   0  -1    4.08    0.37
   8   0  -1    3.65    0.37
  -8   0   1    4.03    0.36
  -8   0   1    3.67    0.34
  -8   0   1    3.80    0.35
  -8   0   1    3.84    0.35
  -8   0   1    4.23    0.37
  -8   0   1    4.61    0.50
  -8   0   1    3.93    0.37
  -8   0   1    3.77    0.36
   7   0  -1    3.23    0.29
   7   0  -1    2.97    0.28
   7   0  -1    2.69    0.27
   7   0  -1    3.44    0.40
   7   0  -1    3.30    0.29
   7   0  -1    3.08    0.28
  -7   0   1    2.99    0.28
  -7   0   1    3.12    0.28
  -7   0   1    2.91    0.27
  -7   0   1    3.24    0.29
  -7   0   1    2.76    0.27
  -7   0   1    2.90    0.27
  -7   0   1    3.74    0.40
  -7   0   1    3.22    0.29
   6   0  -1    1.18    0.12
   6   0  -1    1.17    0.13
   6   0  -1    1.07    0.11
   6   0  -1    1.28    0.12
   6   0  -1    1.24    0.22
   6   0  -1    1.30    0.13
  -6   0   1    1.36    0.20
  -6   0   1    1.27    0.12
  -6   0   1    1.16    0.12
  -6   0   1    1.11    0.12
  -6   0   1    1.23    0.11
  -6   0   1    1.35    0.13
  -6   0   1    1.30    0.13
  -6   0   1    1.22    0.12
   5   0  -1   16.57    1.43
   5   0  -1   16.55    1.43
   5   0  -1   17.66    1.51
   5   0  -1   15.83    1.43
   5   0  -1   16.84    1.43
   5   0  -1   15.32    1.42
  -5   0   1   16.18    1.42
  -5   0   1   15.85    1.41
  -5   0   1   17.45    1.42
  -5   0   1   17.54    1.42
  -5   0   1   15.97    1.42
  -5   0   1   14.70    1.41
   4   0  -1    6.86    0.60
   4   0  -1    7.46    0.60
   4   0  -1    6.15    0.60
   4   0  -1    6.93    0.65
   4   0  -1    6.90    0.60
  -4   0   1    7.02    0.60
  -4   0   1    6.24    0.60
  -4   0   1    7.38    0.60
  -4   0   1    7.57    0.65
  -4   0   1    6.64    0.60
  -4   0   1    6.50    0.60
   3   0  -1    0.02    0.01
   3   0  -1    0.02    0.03
   3   0  -1    0.00    0.01
   3   0  -1    0.00    0.01
   3   0  -1    0.00    0.01
   3   0  -1    0.05    0.02
  -3   0   1    0.05    0.04
  -3   0   1    0.01    0.01
  -3   0   1   -0.01    0.01
  -3   0   1    0.01    0.01
  -3   0   1    0.02    0.01
  -3   0   1    0.00    0.01
   2   0  -1   12.38    1.08
   2   0  -1   12.65    1.07
   2   0  -1   12.00    1.10
  -2   0   1   13.36    1.17
  -2   0   1   13.49    1.14
  -2   0   1   12.65    1.14
   1   0  -1    6.78    0.55
   1   0  -1    6.34    0.55
   1   0  -1    5.90    0.56
   1   0  -1    6.05    0.55
  -1   0  -1    0.12    0.01
   1   0   1    9.01    0.81
   1   0   1    9.20    0.79
  -2   0  -1    0.72    0.07
  -2   0  -1    0.69    0.09
  -2   0  -1    0.67    0.06
  -2   0  -1    0.70    0.07
  -2   0  -1    0.73    0.07
  -2   0  -1    0.73    0.07
  -2   0  -1    0.68    0.06
  -2   0  -1    0.72    0.07
   2   0   1    0.69    0.07
   2   0   1    0.71    0.06
   2   0   1    0.74    0.07
   2   0   1    0.73    0.07
   2   0   1    0.73    0.07
   2   0   1    0.87    0.10
  -3   0  -1    6.44    0.60
  -3   0  -1    7.21    0.60
  -3   0  -1    6.98    0.60
  -3   0  -1    7.55    0.60
  -3   0  -1    6.41    0.60
  -3   0  -1    6.89    0.64
  -3   0  -1    6.82    0.60
  -3   0  -1    6.44    0.59
   3   0   1    7.10    0.64
   3   0   1    7.32    0.67
   3   0   1    7.60    0.64
   3   0   1    6.93    0.63
  -4   0  -1    0.59    0.06
  -4   0  -1    0.51    0.06
  -4   0  -1    0.44    0.04
  -4   0  -1    0.46    0.13
  -4   0  -1    0.51    0.05
  -4   0  -1    0.46    0.05
  -4   0  -1    0.49    0.06
   4   0   1    0.45    0.11
   4   0   1    0.48    0.06
   4   0   1    0.57    0.06
   4   0   1    0.46    0.06
   4   0   1    0.54    0.06
  -5   0  -1   10.58    0.93
  -5   0  -1   11.18    1.02
  -5   0  -1   10.37    0.94
  -5   0  -1   10.00    0.93
  -5   0  -1   11.16    0.94
  -5   0  -1   11.92    0.94
  -5   0  -1    9.92    0.93
  -5   0  -1   10.69    0.94
   5   0   1   10.83    1.01
   5   0   1   11.34    1.00
   5   0   1   12.73    1.08
   5   0   1   11.08    1.01
   5   0   1   11.79    1.01
  -6   0  -1    2.88    0.27
  -6   0  -1    3.62    0.29
  -6   0  -1    2.76    0.27
  -6   0  -1    2.83    0.28
  -6   0  -1    3.05    0.28
  -6   0  -1    2.99    0.27
  -6   0  -1    3.65    0.38
  -6   0  -1    3.06    0.28
   6   0   1    3.20    0.30
   6   0   1    3.22    0.29
   6   0   1    3.33    0.30
   6   0   1    2.84    0.29
   6   0   1    3.55    0.38
  -7   0  -1    0.98    0.10
  -7   0  -1    0.69    0.09
  -7   0  -1    0.72    0.08
  -7   0  -1    0.69    0.09
  -7   0  -1    0.72    0.08
  -7   0  -1    0.81    0.09
  -7   0  -1    0.69    0.07
  -7   0  -1    0.95    0.22
   7   0   1    0.72    0.09
   7   0   1    0.70    0.09
   7   0   1    0.64    0.09
   7   0   1    0.80    0.09
   7   0   1    0.90    0.20
  -8   0  -1    3.70    0.34
  -8   0  -1    3.53    0.35
  -8   0  -1    4.07    0.35
  -8   0  -1    4.13    0.36
  -8   0  -1    3.50    0.34
  -8   0  -1    3.76    0.47
   8   0   1    3.68    0.47
   8   0   1    3.86    0.36
   8   0   1    3.80    0.35
  -9   0  -1    1.97    0.20
  -9   0  -1    2.02    0.38
  -9   0  -1    2.12    0.21
  -9   0  -1    1.98    0.19
  -9   0  -1    1.78    0.19
   9   0   1    2.04    0.20
   9   0   1    1.82    0.21
   9   0   1    1.99    0.21
   9   0   1    2.55    0.37
 -10   0  -1    0.06    0.04
 -10   0  -1    0.09    0.03
 -10   0  -1    0.07    0.04
 -10   0  -1    0.09    0.21
  10   0   1    0.09    0.20
  10   0   1    0.09    0.04
  10   0   1    0.02    0.04
  11  -1  -1    0.09    0.24
  11  -1  -1   -0.03    0.03
  11  -1  -1   -0.05    0.04
 -11   1   1   -0.17    0.23
 -11   1   1   -0.02    0.02
 -11   1   1    0.01    0.04
  10  -1  -1    0.13    0.19
  10  -1  -1    0.09    0.04
  10  -1  -1    0.09    0.04
 -10   1   1    0.17    0.02
 -10   1   1    0.14    0.04
 -10   1   1    0.20    0.06
 -10   1   1    0.33    0.16
 -10   1   1    0.15    0.06
 -10   1   1    0.13    0.04
   9  -1  -1    3.21    0.43
   9  -1  -1    2.78    0.28
   9  -1  -1    2.80    0.27
   9  -1  -1    2.71    0.27
   9  -1  -1    2.71    0.26
  -9   1   1    2.87    0.29
  -9   1   1    3.17    0.42
  -9   1   1    3.22    0.28
  -9   1   1    2.82    0.27
  -9   1   1    2.85    0.27
  -9   1   1    3.19    0.29
  -9   1   1    2.73    0.26
   8  -1  -1    0.80    0.10
   8  -1  -1    0.95    0.10
   8  -1  -1    0.81    0.09
   8  -1  -1    0.89    0.11
   8  -1  -1    0.74    0.21
  -8   1   1    0.86    0.09
  -8   1   1    1.44    0.26
  -8   1   1    0.86    0.10
  -8   1   1    0.94    0.10
  -8   1   1    0.97    0.11
  -8   1   1    1.06    0.11
  -8   1   1    1.10    0.12
  -8   1   1    1.08    0.12
   7  -1  -1    0.04    0.03
   7  -1  -1    0.07    0.03
   7  -1  -1    0.04    0.02
   7  -1  -1    0.04    0.03
   7  -1  -1    0.06    0.07
  -7   1   1    0.03    0.03
  -7   1   1    0.04    0.03
  -7   1   1    0.04    0.02
  -7   1   1    0.04    0.02
  -7   1   1    0.03    0.03
  -7   1   1    0.05    0.03
  -7   1   1    0.13    0.10
   6  -1  -1    0.13    0.03
   6  -1  -1    0.06    0.02
   6  -1  -1    0.07    0.08
  -6   1   1    0.56    0.13
  -6   1   1    0.14    0.04
  -6   1   1    0.27    0.05
  -6   1   1    0.28    0.04
   5  -1  -1   34.82    3.12
   5  -1  -1   38.02    3.12
   5  -1  -1   35.12    3.12
   5  -1  -1   35.55    3.19
  -5   1   1   44.97    3.60
  -5   1   1   36.78    3.52
  -5   1   1   40.62    3.52
   4  -1  -1    8.97    0.73
   4  -1  -1    8.96    0.73
   4  -1  -1    7.44    0.78
   4  -1  -1    8.11    0.73
   4  -1  -1    8.03    0.72
   4  -1  -1    8.06    0.73
  -4   1   1    9.86    0.78
  -4   1   1    9.42    0.83
  -4   1   1    9.68    0.78
  -4   1   1    7.91    0.79
  -4   1   1    8.88    0.79
  -4   1   1    7.98    0.78
   3  -1  -1   35.31    3.10
  -3   1   1   42.47    3.72
   2  -1  -1    8.86    0.84
   2  -1  -1    9.45    0.81
   2  -1  -1    9.29    0.81
   2  -1  -1    9.59    0.81
   2  -1  -1    9.90    0.81
   2  -1  -1    9.26    0.81
   2  -1  -1    8.86    0.81
  -2   1   1   10.13    0.86
  -2   1   1   10.25    0.87
  -2   1   1    9.80    0.87
  -2   1   1    9.75    0.89
  -2   1   1    9.67    0.86
   1  -1  -1    0.53    0.08
   1  -1  -1    0.54    0.06
   1  -1  -1    0.57    0.06
   1  -1  -1    0.57    0.06
   1  -1  -1    0.58    0.06
   1  -1  -1    0.66    0.05
   1  -1  -1    0.61    0.05
  -1   1   1    0.54    0.05
  -1   1   1    0.54    0.06
  -1   1   1    0.47    0.07
  -1   1   1    0.58    0.05
  -1   1   1    0.60    0.06
  -1   1   1    0.62    0.05
   0  -1  -1    1.11    0.10
   0  -1  -1    1.17    0.10
   0  -1  -1    1.10    0.10
   0  -1  -1    1.16    0.10
   0  -1  -1    1.10    0.10
   0  -1  -1    0.98    0.10
   0   1   1    1.12    0.12
   0   1   1    1.14    0.10
   0   1   1    0.99    0.10
   0   1   1    1.23    0.10
   0   1   1    1.07    0.10
   0   1   1    1.11    0.10
  -1  -1  -1   32.18    2.82
   1   1   1   35.75    3.12
  -2  -1  -1    2.36    0.19
  -2  -1  -1    2.31    0.19
  -2  -1  -1    1.77    0.18
  -2  -1  -1    2.01    0.19
  -2  -1  -1    1.78    0.22
  -2  -1  -1    1.98    0.18
   2   1   1    2.10    0.19
   2   1   1    2.32    0.20
   2   1   1    2.15    0.20
   2   1   1    2.15    0.19
   2   1   1    2.15    0.20
   2   1   1    2.25    0.23
   2   1   1    2.23    0.20
  -3  -1  -1    8.50    0.83
  -3  -1  -1    9.03    0.83
  -3  -1  -1   10.53    0.83
  -3  -1  -1    8.68    0.83
  -3  -1  -1   10.63    0.83
  -3  -1  -1    9.69    0.82
  -3  -1  -1    9.27    0.88
   3   1   1   10.37    0.91
   3   1   1   10.42    0.91
   3   1   1    9.85    0.91
   3   1   1    9.94    0.91
   3   1   1   10.89    0.91
   3   1   1   11.17    0.96
  -4  -1  -1    0.01    0.02
  -4  -1  -1    0.03    0.02
  -4  -1  -1    0.01    0.02
  -4  -1  -1    0.01    0.01
  -4  -1  -1    0.02    0.02
  -4  -1  -1    0.01    0.01
  -4  -1  -1   -0.05    0.04
   4   1   1    0.00    0.02
   4   1   1    0.02    0.02
   4   1   1   -0.01    0.05
   4   1   1    0.00    0.02
   4   1   1    0.02    0.02
  -5  -1  -1    1.11    0.10
  -5  -1  -1    0.79    0.18
  -5  -1  -1    1.11    0.10
  -5  -1  -1    0.87    0.10
  -5  -1  -1    0.80    0.10
  -5  -1  -1    0.96    0.09
   5   1   1    1.23    0.17
   5   1   1    0.86    0.10
   5   1   1    1.11    0.11
   5   1   1    0.97    0.11
  -6  -1  -1    0.62    0.08
  -6  -1  -1    0.67    0.08
  -6  -1  -1    0.69    0.07
  -6  -1  -1    0.78    0.09
  -6  -1  -1    0.65    0.16
  -6  -1  -1    0.68    0.08
  -6  -1  -1    0.65    0.08
   6   1   1    0.69    0.08
   6   1   1    0.74    0.08
   6   1   1    0.58    0.08
   6   1   1    0.77    0.09
   6   1   1    0.61    0.16
  -7  -1  -1    2.27    0.25
  -7  -1  -1    2.38    0.24
  -7  -1  -1    2.48    0.36
  -7  -1  -1    3.13    0.25
  -7  -1  -1    2.62    0.24
  -7  -1  -1    2.68    0.26
  -7  -1  -1    2.84    0.26
   7   1   1    2.82    0.27
   7   1   1    2.86    0.26
   7   1   1    3.11    0.38
   7   1   1    2.47    0.27
  -8  -1  -1   10.09    0.81
  -8  -1  -1    9.05    0.79
  -8  -1  -1    8.91    0.95
  -8  -1  -1    8.89    0.81
  -8  -1  -1    8.19    0.80
   8   1   1    8.56    0.89
   8   1   1   11.20    1.03
   8   1   1   10.53    0.89
   8   1   1   10.07    0.88
  -9  -1  -1    2.59    0.25
  -9  -1  -1    3.10    0.45
  -9  -1  -1    2.89    0.28
   9   1   1    2.73    0.26
   9   1   1    2.68    0.27
   9   1   1    3.10    0.44
   9   1   1    2.42    0.27
 -10  -1  -1    0.05    0.05
 -10  -1  -1    0.17    0.05
 -10  -1  -1    0.38    0.28
 -10  -1  -1    0.19    0.04
  10   1   1    0.18    0.05
  10   1   1    0.13    0.07
  11  -2  -1    0.51    0.10
  11  -2  -1    0.64    0.31
  11  -2  -1    0.59    0.07
 -11   2   1    0.68    0.12
 -11   2   1    0.85    0.15
 -11   2   1    0.55    0.08
 -11   2   1    0.57    0.24
  10  -2  -1    0.33    0.07
  10  -2  -1    0.29    0.06
  10  -2  -1    0.32    0.05
 -10   2   1    0.45    0.20
 -10   2   1    0.42    0.06
 -10   2   1    0.41    0.05
 -10   2   1    0.36    0.08
 -10   2   1    0.47    0.07
 -10   2   1    0.51    0.09
   9  -2  -1    0.06    0.04
   9  -2  -1   -0.01    0.02
   9  -2  -1    0.12    0.14
   9  -2  -1    0.01    0.03
   9  -2  -1   -0.02    0.03
   9  -2  -1    0.05    0.03
  -9   2   1    0.04    0.03
  -9   2   1    0.04    0.03
  -9   2   1    0.05    0.12
  -9   2   1    0.07    0.05
  -9   2   1    0.05    0.02
  -9   2   1    0.04    0.02
  -9   2   1    0.07    0.03
  -9   2   1    0.08    0.04
   8  -2  -1    1.65    0.16
   8  -2  -1    1.57    0.15
   8  -2  -1    1.57    0.17
   8  -2  -1    1.62    0.16
   8  -2  -1    1.46    0.16
   8  -2  -1    1.41    0.29
  -8   2   1    1.85    0.27
  -8   2   1    1.67    0.18
  -8   2   1    1.55    0.17
  -8   2   1    1.76    0.18
  -8   2   1    1.78    0.17
  -8   2   1    1.85    0.17
  -8   2   1    1.91    0.18
   7  -2  -1    7.14    0.58
   7  -2  -1    6.38    0.57
   7  -2  -1    6.84    0.57
   7  -2  -1    5.96    0.57
   7  -2  -1    6.03    0.58
   7  -2  -1    5.87    0.67
  -7   2   1    7.89    0.64
  -7   2   1    6.91    0.65
  -7   2   1    6.40    0.63
  -7   2   1    8.91    0.76
  -7   2   1    6.82    0.64
   6  -2  -1    3.36    0.28
   6  -2  -1    3.13    0.28
   6  -2  -1    3.10    0.37
   6  -2  -1    3.17    0.28
   6  -2  -1    2.83    0.28
   6  -2  -1    2.85    0.28
  -6   2   1    3.68    0.31
  -6   2   1    3.03    0.30
  -6   2   1    3.12    0.31
  -6   2   1    3.62    0.31
  -6   2   1    3.01    0.30
  -6   2   1    4.08    0.40
   5  -2  -1   11.38    1.06
   5  -2  -1   11.01    1.05
   5  -2  -1   12.84    1.05
   5  -2  -1   11.87    1.13
   5  -2  -1   11.92    1.05
   5  -2  -1   13.05    1.05
  -5   2   1   12.53    1.13
  -5   2   1   13.96    1.13
  -5   2   1   12.25    1.12
  -5   2   1   13.91    1.13
  -5   2   1   11.63    1.12
   4  -2  -1    0.05    0.02
   4  -2  -1    0.10    0.02
   4  -2  -1    0.03    0.02
   4  -2  -1    0.06    0.01
   4  -2  -1    0.05    0.02
   4  -2  -1    0.07    0.06
   4  -2  -1    0.08    0.02
  -4   2   1    0.04    0.02
  -4   2   1    0.09    0.05
  -4   2   1    0.07    0.02
  -4   2   1    0.05    0.02
  -4   2   1    0.06    0.02
   3  -2  -1   44.38    3.90
  -3   2   1   48.83    4.28
   2  -2  -1  618.77   55.35
  -2   2   1  569.96   51.19
   1  -2  -1    0.08    0.02
   1  -2  -1    0.10    0.02
   1  -2  -1    0.09    0.02
   1  -2  -1    0.10    0.04
   1  -2  -1    0.09    0.02
   1  -2  -1    0.14    0.02
   1  -2  -1    0.12    0.02
   1  -2  -1    0.10    0.02
  -1   2   1    0.08    0.02
  -1   2   1    0.10    0.02
  -1   2   1    0.10    0.05
  -1   2   1    0.11    0.02
  -1   2   1    0.08    0.02
  -1   2   1    0.11    0.02
  -1   2   1    0.10    0.02
  -1   2   1    0.06    0.02
   0  -2  -1   11.75    1.06
   0  -2  -1   11.94    1.06
   0  -2  -1   13.15    1.05
   0  -2  -1   11.78    1.06
   0  -2  -1   11.41    1.09
   0  -2  -1   12.68    1.06
   0   2   1   13.02    1.13
   0   2   1   12.79    1.13
   0   2   1   13.85    1.12
   0   2   1   13.23    1.13
   0   2   1   11.81    1.13
   0   2   1   12.42    1.16
   0   2   1   13.32    1.13
  -1  -2  -1    2.92    0.24
  -1  -2  -1    2.65    0.28
  -1  -2  -1    2.69    0.24
  -1  -2  -1    2.62    0.24
  -1  -2  -1    2.62    0.24
   1   2   1    3.16    0.27
   1   2   1    3.07    0.27
   1   2   1    3.16    0.27
   1   2   1    3.14    0.27
   1   2   1    2.98    0.31
   1   2   1    2.69    0.27
  -2  -2  -1   18.06    1.56
  -2  -2  -1   18.50    1.56
  -2  -2  -1   17.53    1.61
  -2  -2  -1   17.39    1.56
   2   2   1   22.51    1.89
   2   2   1   21.41    1.89
   2   2   1   21.39    1.89
   2   2   1   23.40    1.89
   2   2   1   21.91    1.93
   2   2   1   19.72    1.89
  -3  -2  -1    7.02    0.65
  -3  -2  -1    7.06    0.71
  -3  -2  -1    8.89    0.66
  -3  -2  -1    7.30    0.66
  -3  -2  -1    6.81    0.65
   3   2   1    8.66    0.76
   3   2   1    9.07    0.82
   3   2   1    9.40    0.77
   3   2   1    9.23    0.76
   3   2   1    7.85    0.77
   3   2   1    8.14    0.76
  -4  -2  -1   13.50    1.11
  -4  -2  -1   12.26    1.19
  -4  -2  -1   10.99    1.11
  -4  -2  -1   14.69    1.11
  -4  -2  -1   14.81    1.12
  -4  -2  -1   11.39    1.12
  -4  -2  -1   11.26    1.11
   4   2   1   12.33    1.21
   4   2   1   14.64    1.21
   4   2   1   16.36    1.29
   4   2   1   12.77    1.21
   4   2   1   13.31    1.20
   4   2   1   14.16    1.20
  -5  -2  -1    0.37    0.05
  -5  -2  -1    0.50    0.04
  -5  -2  -1    0.36    0.06
  -5  -2  -1    0.32    0.06
  -5  -2  -1    0.47    0.06
  -5  -2  -1    0.40    0.06
  -5  -2  -1    0.41    0.13
   5   2   1    0.47    0.06
   5   2   1    0.48    0.07
   5   2   1    0.40    0.06
   5   2   1    0.41    0.06
  -6  -2  -1    1.78    0.31
  -6  -2  -1    2.08    0.17
  -6  -2  -1    2.04    0.18
  -6  -2  -1    1.62    0.17
  -6  -2  -1    1.59    0.18
  -6  -2  -1    1.78    0.17
  -6  -2  -1    1.50    0.17
   6   2   1    2.02    0.27
   6   2   1    1.71    0.18
   6   2   1    1.58    0.18
   6   2   1    2.18    0.19
  -7  -2  -1    2.01    0.17
  -7  -2  -1    1.50    0.17
  -7  -2  -1    2.05    0.18
  -7  -2  -1    1.50    0.19
  -7  -2  -1    1.58    0.32
  -7  -2  -1    1.45    0.16
  -7  -2  -1    1.76    0.16
   7   2   1    2.06    0.19
   7   2   1    1.55    0.19
   7   2   1    1.69    0.31
   7   2   1    1.85    0.19
  -8  -2  -1    0.75    0.10
  -8  -2  -1    1.07    0.13
  -8  -2  -1    1.06    0.27
  -8  -2  -1    0.70    0.10
  -8  -2  -1    0.94    0.09
  -8  -2  -1    1.04    0.11
   8   2   1    1.17    0.13
   8   2   1    1.20    0.14
   8   2   1    1.00    0.26
  -9  -2  -1    0.42    0.07
  -9  -2  -1    0.67    0.10
  -9  -2  -1    0.26    0.22
  -9  -2  -1    0.48    0.06
   9   2   1    0.59    0.09
   9   2   1    0.49    0.09
   9   2   1    0.32    0.22
  11  -3  -1    0.01    0.03
  11  -3  -1    0.41    0.26
  11  -3  -1    0.00    0.03
  11  -3  -1    0.02    0.02
 -11   3   1    0.03    0.03
 -11   3   1   -0.02    0.04
 -11   3   1   -0.03    0.03
  10  -3  -1    0.10    0.04
  10  -3  -1   -0.11    0.17
  10  -3  -1    0.06    0.03
  10  -3  -1    0.08    0.04
  10  -3  -1    0.13    0.03
 -10   3   1    0.17    0.16
 -10   3   1    0.11    0.05
 -10   3   1    0.11    0.05
 -10   3   1    0.12    0.03
 -10   3   1    0.10    0.05
 -10   3   1    0.15    0.04
   9  -3  -1    2.59    0.27
   9  -3  -1    2.73    0.29
   9  -3  -1    3.08    0.27
   9  -3  -1    3.45    0.29
   9  -3  -1    2.77    0.28
   9  -3  -1    2.94    0.43
   9  -3  -1    2.97    0.27
  -9   3   1    3.29    0.32
  -9   3   1    4.23    0.47
  -9   3   1    3.14    0.32
  -9   3   1    2.99    0.31
  -9   3   1    3.48    0.33
  -9   3   1    3.93    0.33
   8  -3  -1    0.13    0.04
   8  -3  -1    0.19    0.03
   8  -3  -1    0.21    0.04
   8  -3  -1    0.07    0.11
   8  -3  -1    0.22    0.05
   8  -3  -1    0.10    0.04
   8  -3  -1    0.15    0.04
  -8   3   1    0.05    0.11
  -8   3   1    0.10    0.04
  -8   3   1    0.27    0.05
  -8   3   1    0.18    0.05
  -8   3   1    0.17    0.04
   7  -3  -1    5.64    0.54
   7  -3  -1    6.55    0.53
   7  -3  -1    6.64    0.53
   7  -3  -1    5.39    0.53
   7  -3  -1    6.14    0.53
   7  -3  -1    5.60    0.52
   7  -3  -1    5.10    0.63
  -7   3   1    7.85    0.61
  -7   3   1    7.43    0.62
  -7   3   1    6.10    0.61
  -7   3   1    5.94    0.62
  -7   3   1    6.54    0.61
  -7   3   1    7.74    0.72
   6  -3  -1    0.92    0.10
   6  -3  -1    1.06    0.10
   6  -3  -1    0.86    0.19
   6  -3  -1    0.99    0.10
   6  -3  -1    0.98    0.09
   6  -3  -1    1.08    0.10
   6  -3  -1    0.84    0.10
  -6   3   1    1.06    0.12
  -6   3   1    0.96    0.12
  -6   3   1    1.25    0.12
  -6   3   1    1.41    0.23
  -6   3   1    1.07    0.11
  -6   3   1    1.28    0.12
   5  -3  -1    0.55    0.06
   5  -3  -1    0.60    0.06
   5  -3  -1    0.46    0.06
   5  -3  -1    0.40    0.06
   5  -3  -1    0.56    0.14
   5  -3  -1    0.49    0.05
   5  -3  -1    0.54    0.06
  -5   3   1    0.51    0.06
  -5   3   1    0.57    0.07
  -5   3   1    0.48    0.06
  -5   3   1    0.69    0.15
  -5   3   1    0.49    0.07
  -5   3   1    0.58    0.06
   4  -3  -1    2.83    0.26
   4  -3  -1    2.93    0.27
   4  -3  -1    2.76    0.27
   4  -3  -1    3.25    0.26
   4  -3  -1    2.44    0.32
   4  -3  -1    3.04    0.26
  -4   3   1    3.06    0.28
  -4   3   1    2.99    0.34
  -4   3   1    3.25    0.28
  -4   3   1    2.79    0.28
  -4   3   1    3.38    0.28
  -4   3   1    3.01    0.28
   3  -3  -1   27.20    2.18
   3  -3  -1   22.86    2.23
   3  -3  -1   24.66    2.18
   3  -3  -1   25.12    2.18
  -3   3   1   25.21    2.36
  -3   3   1   27.50    2.36
  -3   3   1   28.07    2.36
  -3   3   1   27.47    2.36
  -3   3   1   27.59    2.42
   2  -3  -1    4.27    0.40
   2  -3  -1    4.71    0.40
   2  -3  -1    4.82    0.40
   2  -3  -1    4.26    0.45
   2  -3  -1    4.18    0.40
   2  -3  -1    4.35    0.40
   2  -3  -1    4.56    0.40
   2  -3  -1    4.74    0.40
  -2   3   1    4.87    0.40
  -2   3   1    4.52    0.40
  -2   3   1    4.37    0.40
  -2   3   1    4.45    0.40
  -2   3   1    4.56    0.45
  -2   3   1    4.92    0.40
  -2   3   1    4.18    0.40
  -2   3   1    4.42    0.40
   1  -3  -1   19.59    1.63
   1  -3  -1   19.44    1.63
   1  -3  -1   17.89    1.63
   1  -3  -1   20.25    1.63
   1  -3  -1   15.91    1.63
   1  -3  -1   19.84    1.63
   1  -3  -1   18.25    1.63
  -1   3   1   17.86    1.69
  -1   3   1   17.70    1.69
  -1   3   1   18.43    1.64
  -1   3   1   18.77    1.64
  -1   3   1   19.84    1.64
  -1   3   1   18.79    1.64
  -1   3   1   17.83    1.64
  -1   3   1   19.25    1.64
  -1   3   1   20.67    1.64
   0  -3  -1    0.09    0.02
   0  -3  -1    0.08    0.02
   0  -3  -1    0.03    0.04
   0  -3  -1    0.08    0.02
   0  -3  -1    0.08    0.02
   0  -3  -1    0.07    0.01
   0  -3  -1    0.09    0.02
   0   3   1    0.10    0.05
   0   3   1    0.09    0.02
   0   3   1    0.07    0.02
   0   3   1    0.07    0.02
   0   3   1    0.12    0.02
   0   3   1    0.03    0.02
   0   3   1    0.08    0.02
   0   3   1    0.07    0.02
  -1  -3  -1    3.06    0.37
  -1  -3  -1    3.46    0.32
  -1  -3  -1    3.47    0.32
  -1  -3  -1    3.56    0.32
  -1  -3  -1    3.91    0.32
  -1  -3  -1    3.63    0.31
   1   3   1    3.53    0.36
   1   3   1    3.75    0.41
   1   3   1    4.03    0.36
   1   3   1    4.27    0.36
   1   3   1    4.28    0.36
   1   3   1    3.97    0.36
  -2  -3  -1   12.04    1.05
  -2  -3  -1   11.67    1.06
  -2  -3  -1   14.31    1.06
  -2  -3  -1   10.89    1.11
  -2  -3  -1   11.02    1.05
   2   3   1   14.33    1.30
   2   3   1   15.13    1.24
   2   3   1   12.09    1.24
   2   3   1   14.97    1.24
   2   3   1   14.73    1.24
   2   3   1   13.92    1.24
  -3  -3  -1    2.98    0.29
  -3  -3  -1    3.78    0.29
  -3  -3  -1    3.21    0.36
  -3  -3  -1    2.91    0.28
  -3  -3  -1    2.88    0.28
   3   3   1    3.98    0.34
   3   3   1    3.77    0.33
   3   3   1    4.14    0.41
   3   3   1    3.68    0.33
   3   3   1    3.60    0.33
   3   3   1    3.21    0.33
  -4  -3  -1    4.95    0.60
  -4  -3  -1    4.89    0.52
  -4  -3  -1    6.82    0.52
  -4  -3  -1    6.67    0.52
  -4  -3  -1    4.86    0.51
  -4  -3  -1    6.12    0.51
   4   3   1    6.78    0.57
   4   3   1    5.97    0.57
   4   3   1    6.27    0.57
   4   3   1    7.01    0.57
   4   3   1    7.45    0.66
   4   3   1    5.50    0.57
  -5  -3  -1    4.24    0.33
  -5  -3  -1    3.23    0.33
  -5  -3  -1    3.00    0.33
  -5  -3  -1    4.23    0.34
  -5  -3  -1    3.90    0.32
  -5  -3  -1    3.06    0.33
   5   3   1    4.24    0.38
   5   3   1    4.11    0.37
   5   3   1    4.80    0.48
   5   3   1    3.61    0.38
   5   3   1    3.91    0.37
   5   3   1    4.19    0.37
  -6  -3  -1    6.57    0.77
  -6  -3  -1    6.40    0.65
  -6  -3  -1    7.63    0.64
  -6  -3  -1    8.24    0.66
   6   3   1    8.42    0.74
   6   3   1    7.87    0.74
   6   3   1    9.93    0.87
   6   3   1    7.05    0.74
   6   3   1    9.02    0.74
  -7  -3  -1    0.00    0.13
  -7  -3  -1    0.03    0.01
  -7  -3  -1    0.01    0.03
  -7  -3  -1    0.07    0.03
  -7  -3  -1   -0.01    0.03
   7   3   1    0.05    0.12
   7   3   1    0.03    0.03
   7   3   1   -0.03    0.03
   7   3   1    0.02    0.03
  -8  -3  -1    0.45    0.05
  -8  -3  -1    0.35    0.08
  -8  -3  -1    0.58    0.08
  -8  -3  -1    0.48    0.08
  -8  -3  -1    0.47    0.21
   8   3   1    0.40    0.08
   8   3   1    0.52    0.21
   8   3   1    0.39    0.07
   8   3   1    0.39    0.08
  -9  -3  -1    0.17    0.05
  -9  -3  -1    0.23    0.26
  -9  -3  -1    0.29    0.07
  -9  -3  -1    0.25    0.03
   9   3   1    0.31    0.07
   9   3   1    0.25    0.08
   9   3   1    0.27    0.21
  11  -4  -1    0.48    0.09
  11  -4  -1    0.60    0.07
  11  -4  -1    0.56    0.27
  11  -4  -1    0.35    0.08
 -11   4   1    0.59    0.11
 -11   4   1    0.55    0.24
 -11   4   1    0.47    0.09
 -11   4   1    0.49    0.08
  10  -4  -1    0.89    0.28
  10  -4  -1    0.88    0.12
  10  -4  -1    0.96    0.10
  10  -4  -1    0.94    0.12
  10  -4  -1    1.06    0.11
 -10   4   1    0.98    0.13
 -10   4   1    1.36    0.14
 -10   4   1    1.26    0.28
 -10   4   1    1.02    0.12
 -10   4   1    1.01    0.14
   9  -4  -1    1.25    0.13
   9  -4  -1    1.06    0.13
   9  -4  -1    0.94    0.12
   9  -4  -1    1.12    0.11
   9  -4  -1    1.20    0.12
  -9   4   1    1.25    0.14
  -9   4   1    1.85    0.31
  -9   4   1    1.25    0.15
  -9   4   1    1.42    0.15
  -9   4   1    1.12    0.15
   8  -4  -1    3.75    0.30
   8  -4  -1    3.61    0.30
   8  -4  -1    2.84    0.30
   8  -4  -1    2.59    0.40
   8  -4  -1    2.65    0.30
   8  -4  -1    3.41    0.29
   8  -4  -1    3.04    0.29
  -8   4   1    4.19    0.46
  -8   4   1    3.26    0.34
  -8   4   1    3.28    0.33
  -8   4   1    4.13    0.34
  -8   4   1    3.37    0.33
   7  -4  -1    1.02    0.12
   7  -4  -1    1.11    0.13
   7  -4  -1    1.35    0.12
   7  -4  -1    1.07    0.24
   7  -4  -1    1.15    0.12
   7  -4  -1    1.13    0.11
   7  -4  -1    1.30    0.13
  -7   4   1    1.35    0.14
  -7   4   1    1.58    0.15
  -7   4   1    1.10    0.14
  -7   4   1    1.48    0.14
  -7   4   1    1.44    0.25
  -7   4   1    1.38    0.14
   6  -4  -1    1.07    0.10
   6  -4  -1    0.93    0.09
   6  -4  -1    0.85    0.20
   6  -4  -1    1.08    0.10
   6  -4  -1    0.82    0.10
   6  -4  -1    0.92    0.09
   6  -4  -1    0.96    0.11
  -6   4   1    0.97    0.11
  -6   4   1    0.98    0.11
  -6   4   1    0.90    0.11
  -6   4   1    1.23    0.21
  -6   4   1    1.25    0.12
  -6   4   1    1.15    0.11
   5  -4  -1    3.03    0.39
   5  -4  -1    3.79    0.31
   5  -4  -1    3.99    0.31
   5  -4  -1    3.57    0.32
   5  -4  -1    3.32    0.31
   5  -4  -1    3.01    0.31
   5  -4  -1    3.24    0.32
  -5   4   1    3.61    0.33
  -5   4   1    3.91    0.34
  -5   4   1    3.58    0.33
  -5   4   1    3.22    0.34
  -5   4   1    3.93    0.33
  -5   4   1    3.81    0.42
   4  -4  -1   31.67    3.10
   4  -4  -1   41.04    3.10
   4  -4  -1   33.23    3.10
   4  -4  -1   36.99    3.10
   4  -4  -1   36.28    3.10
   4  -4  -1   34.54    3.18
  -4   4   1   38.14    3.37
  -4   4   1   39.80    3.37
  -4   4   1   41.28    3.37
  -4   4   1   36.35    3.37
  -4   4   1   39.88    3.36
  -4   4   1   41.61    3.45
  -4   4   1   34.79    3.37
   3  -4  -1    2.84    0.24
   3  -4  -1    2.59    0.24
   3  -4  -1    2.24    0.30
   3  -4  -1    2.67    0.24
   3  -4  -1    2.35    0.24
   3  -4  -1    2.88    0.24
   3  -4  -1    2.91    0.24
   3  -4  -1    2.48    0.24
  -3   4   1    2.71    0.25
  -3   4   1    2.73    0.25
  -3   4   1    2.62    0.24
  -3   4   1    2.82    0.24
  -3   4   1    2.47    0.25
  -3   4   1    2.93    0.25
  -3   4   1    2.88    0.31
  -3   4   1    2.61    0.25
   2  -4  -1   13.09    1.08
   2  -4  -1   12.94    1.08
   2  -4  -1   12.94    1.08
   2  -4  -1   13.06    1.09
   2  -4  -1   11.65    1.09
   2  -4  -1   11.26    1.14
   2  -4  -1   11.89    1.08
   2  -4  -1   11.98    1.09
  -2   4   1   12.28    1.10
  -2   4   1   11.16    1.11
  -2   4   1   11.35    1.16
  -2   4   1   12.99    1.10
  -2   4   1   14.00    1.10
  -2   4   1   13.23    1.10
  -2   4   1   13.30    1.09
  -2   4   1   11.68    1.10
  -2   4   1   13.07    1.10
  -2   4   1   12.34    1.10
   1  -4  -1    1.47    0.16
   1  -4  -1    1.68    0.16
   1  -4  -1    1.91    0.15
   1  -4  -1    1.73    0.16
   1  -4  -1    1.57    0.16
   1  -4  -1    1.74    0.16
  -1   4   1    1.60    0.17
  -1   4   1    1.72    0.17
  -1   4   1    1.83    0.17
  -1   4   1    1.69    0.17
  -1   4   1    1.71    0.23
  -1   4   1    2.11    0.17
  -1   4   1    1.87    0.17
  -1   4   1    1.85    0.17
  -1   4   1    1.66    0.23
  -1   4   1    1.81    0.17
   0  -4  -1    4.87    0.40
   0  -4  -1    4.35    0.41
   0  -4  -1    4.31    0.41
   0  -4  -1    4.61    0.41
   0  -4  -1    4.75    0.40
   0  -4  -1    4.30    0.40
   0   4   1    4.78    0.50
   0   4   1    4.98    0.43
   0   4   1    5.17    0.43
   0   4   1    5.23    0.44
   0   4   1    4.54    0.43
   0   4   1    4.20    0.43
   0   4   1    5.00    0.43
   0   4   1    4.95    0.44
  -1  -4  -1    1.25    0.10
  -1  -4  -1    1.15    0.11
  -1  -4  -1    1.06    0.10
  -1  -4  -1    0.90    0.11
  -1  -4  -1    1.00    0.10
  -1  -4  -1    0.91    0.18
  -1  -4  -1    1.09    0.11
   1   4   1    1.09    0.11
   1   4   1    1.17    0.11
   1   4   1    1.01    0.11
   1   4   1    1.23    0.11
   1   4   1    1.16    0.18
   1   4   1    1.06    0.11
  -2  -4  -1    0.07    0.02
  -2  -4  -1    0.08    0.02
  -2  -4  -1    0.09    0.03
  -2  -4  -1    0.10    0.03
  -2  -4  -1    0.11    0.08
  -2  -4  -1    0.06    0.02
  -2  -4  -1    0.09    0.02
   2   4   1    0.14    0.03
   2   4   1    0.05    0.06
   2   4   1    0.09    0.03
   2   4   1    0.16    0.03
   2   4   1    0.10    0.03
   2   4   1    0.07    0.03
  -3  -4  -1    3.42    0.34
  -3  -4  -1    3.86    0.32
  -3  -4  -1    3.95    0.34
  -3  -4  -1    3.60    0.42
  -3  -4  -1    3.51    0.33
   3   4   1    5.68    0.47
   3   4   1    4.62    0.46
   3   4   1    5.33    0.55
   3   4   1    5.27    0.46
   3   4   1    5.29    0.46
   3   4   1    4.97    0.45
  -4  -4  -1   10.43    1.01
  -4  -4  -1   13.77    1.00
  -4  -4  -1   11.26    1.01
  -4  -4  -1   10.81    1.11
  -4  -4  -1   10.58    1.01
   4   4   1   15.93    1.33
   4   4   1   15.98    1.34
   4   4   1   16.64    1.44
   4   4   1   12.85    1.33
   4   4   1   15.17    1.33
  -5  -4  -1   18.21    1.54
  -5  -4  -1   15.59    1.66
  -5  -4  -1   19.81    1.55
  -5  -4  -1   19.42    1.55
  -5  -4  -1   14.58    1.55
   5   4   1   21.25    1.70
   5   4   1   17.16    1.69
   5   4   1   20.34    1.70
   5   4   1   20.28    1.69
   5   4   1   21.74    1.82
   5   4   1   16.15    1.70
  -6  -4  -1    0.32    0.06
  -6  -4  -1    0.53    0.08
  -6  -4  -1    0.54    0.07
  -6  -4  -1    0.36    0.17
  -6  -4  -1    0.45    0.05
   6   4   1    0.48    0.07
   6   4   1    0.49    0.08
   6   4   1    0.42    0.08
   6   4   1    0.55    0.08
   6   4   1    0.40    0.07
   6   4   1    0.41    0.17
  -7  -4  -1    0.11    0.04
  -7  -4  -1    0.12    0.02
  -7  -4  -1    0.16    0.05
  -7  -4  -1    0.16    0.20
  -7  -4  -1    0.11    0.04
  -7  -4  -1    0.17    0.04
   7   4   1    0.12    0.04
   7   4   1    0.50    0.18
   7   4   1    0.13    0.05
   7   4   1    0.24    0.06
  -8  -4  -1    0.86    0.10
  -8  -4  -1    0.59    0.09
  -8  -4  -1    0.59    0.06
  -8  -4  -1    0.41    0.25
   8   4   1    0.40    0.09
   8   4   1    0.77    0.10
   8   4   1    0.53    0.09
   8   4   1    0.74    0.25
  11  -5  -1   -0.08    0.21
  11  -5  -1    0.10    0.04
  11  -5  -1    0.20    0.06
  11  -5  -1    0.15    0.03
 -11   5   1    0.04    0.20
 -11   5   1    0.28    0.07
 -11   5   1    0.12    0.04
  10  -5  -1    1.07    0.13
  10  -5  -1    1.21    0.12
  10  -5  -1    1.38    0.33
  10  -5  -1    1.28    0.15
 -10   5   1    1.35    0.15
 -10   5   1    1.33    0.17
 -10   5   1    1.44    0.16
 -10   5   1    1.59    0.17
   9  -5  -1   -0.02    0.13
   9  -5  -1   -0.03    0.02
   9  -5  -1    0.00    0.02
   9  -5  -1    0.04    0.03
   9  -5  -1   -0.02    0.02
   9  -5  -1   -0.01    0.02
  -9   5   1   -0.02    0.03
  -9   5   1    0.04    0.04
  -9   5   1    0.02    0.03
  -9   5   1    0.01    0.03
  -9   5   1    0.03    0.03
  -9   5   1    0.13    0.12
   8  -5  -1    0.09    0.04
   8  -5  -1    0.08    0.04
   8  -5  -1    0.09    0.03
   8  -5  -1    0.04    0.03
   8  -5  -1    0.19    0.04
   8  -5  -1    0.06    0.12
   8  -5  -1    0.09    0.03
  -8   5   1    0.12    0.04
  -8   5   1    0.05    0.04
  -8   5   1    0.05    0.04
  -8   5   1    0.12    0.04
  -8   5   1    0.08    0.06
   7  -5  -1    0.14    0.03
   7  -5  -1    0.11    0.03
   7  -5  -1    0.09    0.03
   7  -5  -1    0.04    0.03
   7  -5  -1    0.13    0.03
   7  -5  -1    0.06    0.03
   7  -5  -1    0.20    0.12
  -7   5   1    0.11    0.04
  -7   5   1    0.07    0.03
  -7   5   1    0.11    0.04
  -7   5   1   -0.01    0.08
  -7   5   1    0.11    0.04
  -7   5   1    0.12    0.04
   6  -5  -1    0.84    0.10
   6  -5  -1    0.93    0.10
   6  -5  -1    0.78    0.11
   6  -5  -1    1.10    0.10
   6  -5  -1    0.81    0.20
   6  -5  -1    1.07    0.10
   6  -5  -1    1.14    0.11
  -6   5   1    0.83    0.12
  -6   5   1    1.27    0.12
  -6   5   1    1.18    0.12
  -6   5   1    1.06    0.11
  -6   5   1    1.05    0.21
  -6   5   1    1.01    0.12
   5  -5  -1    5.71    0.58
   5  -5  -1    6.32    0.57
   5  -5  -1    6.64    0.58
   5  -5  -1    5.83    0.57
   5  -5  -1    7.20    0.58
   5  -5  -1    5.93    0.67
   5  -5  -1    7.31    0.57
  -5   5   1    6.67    0.63
  -5   5   1    7.37    0.62
  -5   5   1    7.99    0.74
  -5   5   1    7.53    0.64
  -5   5   1    7.31    0.63
  -5   5   1    7.36    0.64
  -5   5   1    7.06    0.63
  -5   5   1    6.07    0.64
   4  -5  -1    0.90    0.20
   4  -5  -1    1.02    0.12
   4  -5  -1    1.15    0.11
   4  -5  -1    1.20    0.11
   4  -5  -1    1.03    0.11
   4  -5  -1    1.23    0.11
   4  -5  -1    1.06    0.12
   4  -5  -1    1.03    0.11
  -4   5   1    1.22    0.11
  -4   5   1    1.11    0.12
  -4   5   1    1.16    0.11
  -4   5   1    1.03    0.21
  -4   5   1    1.12    0.12
  -4   5   1    1.07    0.12
  -4   5   1    1.13    0.12
  -4   5   1    1.07    0.11
   3  -5  -1    1.96    0.18
   3  -5  -1    2.02    0.18
   3  -5  -1    1.98    0.18
   3  -5  -1    1.75    0.25
   3  -5  -1    1.73    0.18
   3  -5  -1    1.82    0.18
   3  -5  -1    2.04    0.18
  -3   5   1    2.06    0.19
  -3   5   1    2.16    0.18
  -3   5   1    1.93    0.19
  -3   5   1    1.89    0.19
  -3   5   1    2.03    0.19
  -3   5   1    2.09    0.18
  -3   5   1    1.92    0.27
  -3   5   1    2.00    0.19
  -3   5   1    1.86    0.19
   2  -5  -1   11.04    0.95
   2  -5  -1    9.77    0.95
   2  -5  -1   10.84    0.95
   2  -5  -1   10.77    0.95
   2  -5  -1   11.28    0.95
   2  -5  -1   11.32    0.95
  -2   5   1   11.14    1.05
  -2   5   1   10.79    0.96
  -2   5   1   10.33    0.96
  -2   5   1   11.74    0.95
  -2   5   1   10.08    1.04
  -2   5   1   11.31    0.95
  -2   5   1   10.17    0.95
  -2   5   1   11.22    0.96
  -2   5   1   11.03    0.96
  -2   5   1   10.72    0.96
   1  -5  -1    0.65    0.06
   1  -5  -1    0.53    0.07
   1  -5  -1    0.60    0.06
   1  -5  -1    0.50    0.07
   1  -5  -1    0.54    0.06
   1  -5  -1    0.53    0.07
  -1   5   1    0.62    0.15
  -1   5   1    0.54    0.07
  -1   5   1    0.68    0.07
  -1   5   1    0.61    0.07
  -1   5   1    0.33    0.12
  -1   5   1    0.61    0.07
  -1   5   1    0.70    0.07
  -1   5   1    0.67    0.07
  -1   5   1    0.55    0.07
  -1   5   1    0.63    0.07
   0  -5  -1    5.41    0.52
   0  -5  -1    6.13    0.51
   0  -5  -1    6.08    0.51
   0  -5  -1    5.68    0.52
   0  -5  -1    5.58    0.52
   0  -5  -1    6.02    0.52
   0   5   1    6.28    0.56
   0   5   1    7.18    0.66
   0   5   1    6.34    0.55
   0   5   1    6.03    0.56
   0   5   1    6.86    0.56
   0   5   1    6.43    0.56
   0   5   1    6.39    0.56
   0   5   1    5.25    0.56
  -1  -5  -1    0.37    0.04
  -1  -5  -1    0.26    0.05
  -1  -5  -1    0.26    0.05
  -1  -5  -1    0.27    0.04
  -1  -5  -1    0.33    0.04
  -1  -5  -1    0.37    0.11
  -1  -5  -1    0.38    0.05
   1   5   1    0.30    0.05
   1   5   1    0.44    0.05
   1   5   1    0.34    0.06
   1   5   1    0.29    0.05
   1   5   1    0.33    0.05
   1   5   1    0.43    0.13
  -2  -5  -1    1.05    0.11
  -2  -5  -1    1.02    0.11
  -2  -5  -1    1.10    0.22
  -2  -5  -1    0.91    0.11
  -2  -5  -1    1.17    0.10
  -2  -5  -1    1.31    0.12
   2   5   1    1.46    0.14
   2   5   1    1.39    0.14
   2   5   1    1.48    0.14
   2   5   1    1.18    0.14
   2   5   1    1.15    0.14
   2   5   1    1.56    0.22
  -3  -5  -1    0.12    0.02
  -3  -5  -1    0.03    0.08
  -3  -5  -1    0.19    0.04
  -3  -5  -1    0.10    0.03
  -3  -5  -1    0.20    0.03
  -3  -5  -1    0.11    0.03
  -3  -5  -1    0.13    0.04
   3   5   1    0.14    0.04
   3   5   1    0.16    0.04
   3   5   1    0.15    0.10
   3   5   1    0.14    0.02
   3   5   1    0.18    0.04
   3   5   1    0.18    0.04
   3   5   1    0.19    0.04
  -4  -5  -1    0.00    0.01
  -4  -5  -1    0.00    0.01
  -4  -5  -1    0.05    0.03
  -4  -5  -1    0.00    0.02
  -4  -5  -1    0.01    0.02
  -4  -5  -1    0.05    0.10
  -4  -5  -1    0.00    0.02
   4   5   1    0.06    0.09
   4   5   1    0.01    0.02
   4   5   1   -0.01    0.03
   4   5   1    0.02    0.03
   4   5   1    0.04    0.03
   4   5   1   -0.02    0.03
  -5  -5  -1    0.13    0.02
  -5  -5  -1    0.17    0.04
  -5  -5  -1    0.07    0.03
  -5  -5  -1    0.08    0.02
  -5  -5  -1   -0.08    0.12
  -5  -5  -1    0.18    0.04
   5   5   1    0.16    0.05
   5   5   1    0.21    0.05
   5   5   1    0.08    0.12
   5   5   1    0.13    0.04
  -6  -5  -1    0.05    0.01
  -6  -5  -1    0.11    0.14
  -6  -5  -1    0.05    0.01
  -6  -5  -1    0.04    0.03
  -6  -5  -1    0.06    0.03
  -6  -5  -1    0.08    0.03
  -6  -5  -1    0.01    0.03
   6   5   1    0.06    0.04
   6   5   1    0.04    0.03
   6   5   1    0.03    0.03
   6   5   1    0.04    0.04
  -7  -5  -1   -0.01    0.04
  -7  -5  -1    0.03    0.03
  -7  -5  -1    0.00    0.01
  -7  -5  -1    0.05    0.03
  -7  -5  -1   -0.12    0.18
   7   5   1   -0.15    0.16
   7   5   1   -0.01    0.04
   7   5   1   -0.01    0.04
   7   5   1    0.00    0.03
  -8  -5  -1    0.73    0.31
  -8  -5  -1    0.77    0.12
   8   5   1    0.76    0.31
   8   5   1    0.65    0.11
  11  -6  -1    0.12    0.03
  11  -6  -1    0.14    0.23
  11  -6  -1    0.07    0.04
  11  -6  -1    0.01    0.04
 -11   6   1    0.03    0.05
 -11   6   1    0.13    0.04
 -11   6   1    0.29    0.22
  10  -6  -1    0.03    0.03
  10  -6  -1    0.09    0.05
  10  -6  -1    0.23    0.20
  10  -6  -1    0.09    0.03
 -10   6   1    0.42    0.19
 -10   6   1    0.12    0.04
 -10   6   1    0.03    0.04
 -10   6   1    0.07    0.05
 -10   6   1    0.06    0.05
   9  -6  -1    0.01    0.02
   9  -6  -1   -0.14    0.13
   9  -6  -1    0.02    0.03
   9  -6  -1    0.00    0.03
   9  -6  -1    0.00    0.02
  -9   6   1    0.09    0.15
  -9   6   1    0.01    0.03
  -9   6   1    0.09    0.04
  -9   6   1    0.04    0.04
  -9   6   1    0.05    0.03
  -9   6   1    0.09    0.04
   8  -6  -1    0.47    0.06
   8  -6  -1    0.40    0.07
   8  -6  -1    0.51    0.18
   8  -6  -1    0.29    0.06
   8  -6  -1    0.58    0.06
  -8   6   1    0.70    0.10
  -8   6   1    0.76    0.13
  -8   6   1    0.53    0.09
  -8   6   1    0.54    0.08
  -8   6   1    0.68    0.09
  -8   6   1    0.57    0.18
   7  -6  -1    0.16    0.04
   7  -6  -1    0.22    0.04
   7  -6  -1    0.23    0.04
   7  -6  -1    0.02    0.11
   7  -6  -1    0.23    0.05
   7  -6  -1    0.19    0.05
  -7   6   1    0.28    0.06
  -7   6   1    0.19    0.04
  -7   6   1    0.22    0.06
  -7   6   1    0.21    0.05
  -7   6   1    0.17    0.05
  -7   6   1    0.19    0.05
   6  -6  -1    0.03    0.03
   6  -6  -1    0.05    0.03
   6  -6  -1    0.08    0.03
   6  -6  -1    0.04    0.02
   6  -6  -1    0.03    0.02
   6  -6  -1    0.06    0.03
   6  -6  -1    0.17    0.11
   6  -6  -1    0.08    0.02
  -6   6   1    0.07    0.03
  -6   6   1    0.08    0.03
  -6   6   1    0.05    0.03
  -6   6   1    0.06    0.03
  -6   6   1    0.14    0.10
  -6   6   1    0.05    0.03
  -6   6   1    0.01    0.03
   5  -6  -1    0.23    0.05
   5  -6  -1    0.18    0.04
   5  -6  -1    0.31    0.04
   5  -6  -1    0.29    0.04
   5  -6  -1    0.22    0.12
   5  -6  -1    0.29    0.04
   5  -6  -1    0.23    0.04
   5  -6  -1    0.18    0.04
  -5   6   1    0.30    0.05
  -5   6   1    0.31    0.04
  -5   6   1    0.16    0.11
  -5   6   1    0.20    0.05
  -5   6   1    0.25    0.05
  -5   6   1    0.34    0.05
  -5   6   1    0.28    0.05
  -5   6   1    0.20    0.04
   4  -6  -1   -0.02    0.07
   4  -6  -1    0.03    0.03
   4  -6  -1    0.04    0.02
   4  -6  -1    0.02    0.02
   4  -6  -1    0.01    0.02
   4  -6  -1    0.06    0.02
   4  -6  -1    0.07    0.02
  -4   6   1    0.03    0.03
  -4   6   1    0.03    0.02
  -4   6   1    0.03    0.02
  -4   6   1    0.04    0.08
  -4   6   1    0.03    0.02
  -4   6   1    0.03    0.02
  -4   6   1    0.03    0.01
  -4   6   1   -0.02    0.02
  -4   6   1    0.02    0.02
   3  -6  -1    0.65    0.08
   3  -6  -1    0.70    0.07
   3  -6  -1    0.62    0.08
   3  -6  -1    0.77    0.07
   3  -6  -1    0.69    0.08
  -3   6   1    0.65    0.08
  -3   6   1    0.66    0.08
  -3   6   1    0.53    0.16
  -3   6   1    0.72    0.08
  -3   6   1    0.75    0.08
  -3   6   1    0.72    0.06
  -3   6   1    0.65    0.07
  -3   6   1    0.86    0.19
  -3   6   1    0.61    0.08
  -3   6   1    0.77    0.09
  -3   6   1    0.61    0.08
   2  -6  -1    0.10    0.02
   2  -6  -1    0.07    0.03
   2  -6  -1    0.07    0.03
   2  -6  -1    0.04    0.02
   2  -6  -1    0.12    0.02
   2  -6  -1    0.07    0.03
  -2   6   1    0.05    0.03
  -2   6   1    0.11    0.09
  -2   6   1    0.05    0.03
  -2   6   1    0.11    0.03
  -2   6   1    0.10    0.02
  -2   6   1    0.14    0.03
  -2   6   1    0.07    0.03
  -2   6   1    0.11    0.11
  -2   6   1    0.04    0.03
   1  -6  -1    1.49    0.16
   1  -6  -1    1.72    0.15
   1  -6  -1    1.55    0.16
   1  -6  -1    1.54    0.16
   1  -6  -1    1.57    0.15
  -1   6   1    1.66    0.17
  -1   6   1    1.67    0.29
  -1   6   1    1.83    0.17
  -1   6   1    1.63    0.17
  -1   6   1    1.74    0.17
  -1   6   1    1.72    0.17
  -1   6   1    1.86    0.16
  -1   6   1    1.76    0.16
  -1   6   1    1.54    0.17
  -1   6   1    1.49    0.27
   0  -6  -1    0.12    0.02
   0  -6  -1    0.12    0.03
   0  -6  -1    0.12    0.03
   0  -6  -1    0.18    0.03
   0  -6  -1    0.12    0.03
   0  -6  -1    0.14    0.03
   0  -6  -1    0.16    0.02
   0   6   1    0.07    0.03
   0   6   1    0.16    0.04
   0   6   1    0.18    0.04
   0   6   1    0.18    0.04
   0   6   1    0.18    0.04
   0   6   1    0.18    0.09
  -1  -6  -1    1.54    0.13
  -1  -6  -1    1.35    0.14
  -1  -6  -1    1.28    0.15
  -1  -6  -1    1.38    0.15
  -1  -6  -1    1.53    0.13
  -1  -6  -1    1.61    0.15
   1   6   1    1.28    0.16
   1   6   1    1.65    0.25
   1   6   1    1.39    0.16
   1   6   1    1.88    0.17
   1   6   1    1.83    0.17
   1   6   1    1.67    0.17
   1   6   1    1.84    0.16
  -2  -6  -1    0.97    0.12
  -2  -6  -1    1.29    0.13
  -2  -6  -1    0.95    0.12
  -2  -6  -1    1.11    0.12
  -2  -6  -1    1.36    0.26
  -2  -6  -1    1.46    0.12
  -2  -6  -1    1.28    0.11
   2   6   1    1.17    0.13
   2   6   1    1.33    0.13
   2   6   1    1.45    0.25
   2   6   1    1.40    0.14
   2   6   1    1.38    0.13
   2   6   1    0.98    0.13
  -3  -6  -1    5.90    0.56
  -3  -6  -1    5.84    0.57
  -3  -6  -1    6.60    0.57
  -3  -6  -1    6.13    0.70
  -3  -6  -1    6.94    0.55
   3   6   1    7.40    0.79
   3   6   1    9.02    0.79
   3   6   1    8.65    0.79
   3   6   1    9.30    0.80
   3   6   1   10.21    0.92
   3   6   1    9.42    0.77
  -4  -6  -1    0.13    0.04
  -4  -6  -1    0.08    0.01
  -4  -6  -1    0.09    0.03
  -4  -6  -1    0.12    0.13
  -4  -6  -1    0.07    0.01
  -4  -6  -1   -0.01    0.02
   4   6   1    0.20    0.05
   4   6   1    0.14    0.04
   4   6   1    0.08    0.06
   4   6   1    0.14    0.12
   4   6   1    0.08    0.04
   4   6   1    0.10    0.04
  -5  -6  -1    0.06    0.03
  -5  -6  -1    0.11    0.03
  -5  -6  -1    0.06    0.03
  -5  -6  -1    0.08    0.01
  -5  -6  -1    0.06    0.03
  -5  -6  -1    0.09    0.15
   5   6   1    0.20    0.15
   5   6   1    0.05    0.04
   5   6   1    0.14    0.05
   5   6   1    0.06    0.03
   5   6   1    0.07    0.04
   5   6   1    0.14    0.05
  -6  -6  -1    1.26    0.14
  -6  -6  -1    1.37    0.15
  -6  -6  -1    1.52    0.39
   6   6   1    1.57    0.32
   6   6   1    1.55    0.16
   6   6   1    1.80    0.17
   6   6   1    1.59    0.17
   6   6   1    1.10    0.16
  -7  -6  -1    1.85    0.19
  -7  -6  -1    1.35    0.40
  -7  -6  -1    1.85    0.20
   7   6   1    1.87    0.20
   7   6   1    1.32    0.19
   7   6   1    2.15    0.20
   7   6   1    1.80    0.38
  11  -7  -1    0.00    0.03
  11  -7  -1    0.27    0.25
  11  -7  -1    0.00    0.02
  11  -7  -1    0.05    0.04
 -11   7   1   -0.04    0.04
 -11   7   1   -0.03    0.03
 -11   7   1   -0.04    0.04
 -11   7   1    0.05    0.23
  10  -7  -1    0.74    0.11
  10  -7  -1    0.93    0.10
  10  -7  -1    1.14    0.12
  10  -7  -1    0.88    0.12
  10  -7  -1    0.82    0.27
 -10   7   1    1.14    0.14
 -10   7   1    1.45    0.15
 -10   7   1    1.15    0.15
 -10   7   1    1.06    0.28
 -10   7   1    1.03    0.15
   9  -7  -1    0.22    0.06
   9  -7  -1    0.24    0.04
   9  -7  -1    0.30    0.06
   9  -7  -1    0.37    0.19
   9  -7  -1    0.24    0.05
  -9   7   1    0.39    0.18
  -9   7   1    0.16    0.05
  -9   7   1    0.25    0.06
  -9   7   1    0.25    0.07
  -9   7   1    0.17    0.06
  -9   7   1    0.36    0.07
   8  -7  -1    0.11    0.04
   8  -7  -1    0.10    0.03
   8  -7  -1    0.06    0.04
   8  -7  -1   -0.02    0.13
   8  -7  -1    0.09    0.03
   8  -7  -1    0.07    0.03
  -8   7   1    0.10    0.04
  -8   7   1    0.15    0.05
  -8   7   1    0.08    0.04
  -8   7   1    0.19    0.05
  -8   7   1    0.07    0.04
  -8   7   1    0.03    0.03
  -8   7   1    0.14    0.13
   7  -7  -1    1.66    0.16
   7  -7  -1    2.01    0.16
   7  -7  -1    1.60    0.17
   7  -7  -1    1.18    0.29
   7  -7  -1    1.41    0.16
   7  -7  -1    1.59    0.18
  -7   7   1    1.59    0.22
  -7   7   1    2.10    0.20
  -7   7   1    1.89    0.20
  -7   7   1    2.00    0.22
  -7   7   1    2.73    0.33
  -7   7   1    1.61    0.19
  -7   7   1    1.98    0.19
   6  -7  -1    3.68    0.38
   6  -7  -1    3.11    0.48
   6  -7  -1    4.24    0.38
   6  -7  -1    3.72    0.37
   6  -7  -1    4.02    0.37
   6  -7  -1    4.03    0.37
   6  -7  -1    4.29    0.37
   6  -7  -1    4.67    0.37
  -6   7   1    4.62    0.41
  -6   7   1    5.00    0.54
  -6   7   1    3.87    0.41
  -6   7   1    4.26    0.40
  -6   7   1    4.34    0.41
  -6   7   1    4.84    0.41
  -6   7   1    4.11    0.41
  -6   7   1    4.57    0.40
   5  -7  -1   14.52    1.20
   5  -7  -1   13.13    1.22
   5  -7  -1   11.74    1.21
   5  -7  -1   14.02    1.21
   5  -7  -1   16.02    1.21
   5  -7  -1   12.24    1.33
   5  -7  -1   14.04    1.21
  -5   7   1   15.67    1.30
  -5   7   1   13.36    1.30
  -5   7   1   13.59    1.29
  -5   7   1   14.65    1.29
  -5   7   1   14.76    1.29
  -5   7   1   14.47    1.30
  -5   7   1   14.86    1.28
  -5   7   1   16.03    1.29
   4  -7  -1    6.41    0.59
   4  -7  -1    6.43    0.59
   4  -7  -1    6.47    0.59
   4  -7  -1    7.12    0.58
   4  -7  -1    7.14    0.59
   4  -7  -1    5.96    0.60
  -4   7   1    7.02    0.73
  -4   7   1    6.38    0.61
  -4   7   1    6.50    0.61
  -4   7   1    6.91    0.61
  -4   7   1    6.86    0.62
  -4   7   1    6.21    0.62
  -4   7   1    7.19    0.60
  -4   7   1    7.22    0.61
  -4   7   1    7.30    0.62
   3  -7  -1    0.50    0.07
   3  -7  -1    0.60    0.07
   3  -7  -1    0.41    0.06
   3  -7  -1    0.50    0.06
   3  -7  -1    0.61    0.07
   3  -7  -1    0.51    0.06
  -3   7   1    0.39    0.15
  -3   7   1    0.61    0.07
  -3   7   1    0.57    0.08
  -3   7   1    0.55    0.07
  -3   7   1    0.64    0.08
  -3   7   1    0.49    0.16
  -3   7   1    0.41    0.07
  -3   7   1    0.54    0.08
  -3   7   1    0.59    0.08
  -3   7   1    0.60    0.07
   2  -7  -1    0.89    0.10
   2  -7  -1    0.99    0.09
   2  -7  -1    0.80    0.09
   2  -7  -1    0.78    0.09
   2  -7  -1    0.80    0.09
   2  -7  -1    0.77    0.09
  -2   7   1    0.96    0.10
  -2   7   1    0.89    0.10
  -2   7   1    0.85    0.10
  -2   7   1    0.89    0.10
  -2   7   1    0.90    0.10
  -2   7   1    0.78    0.10
  -2   7   1    1.13    0.23
  -2   7   1    0.86    0.09
  -2   7   1    0.78    0.20
   1  -7  -1    0.56    0.08
   1  -7  -1    0.56    0.08
   1  -7  -1    0.54    0.07
   1  -7  -1    0.81    0.07
   1  -7  -1    0.65    0.08
   1  -7  -1    0.68    0.07
  -1   7   1    0.61    0.08
  -1   7   1    0.62    0.08
  -1   7   1    0.70    0.20
  -1   7   1    0.72    0.09
  -1   7   1    0.72    0.07
  -1   7   1    0.58    0.08
  -1   7   1    0.66    0.08
  -1   7   1    0.48    0.18
  -1   7   1    0.72    0.08
   0  -7  -1    1.47    0.17
   0  -7  -1    2.04    0.16
   0  -7  -1    1.70    0.17
   0  -7  -1    1.91    0.18
   0  -7  -1    1.61    0.17
   0   7   1    1.99    0.20
   0   7   1    2.28    0.21
   0   7   1    2.24    0.31
   0   7   1    1.82    0.21
   0   7   1    2.26    0.21
   0   7   1    1.88    0.20
   0   7   1    2.16    0.21
  -1  -7  -1    1.01    0.11
  -1  -7  -1    1.20    0.10
  -1  -7  -1    0.84    0.11
  -1  -7  -1    0.95    0.09
  -1  -7  -1    0.88    0.10
  -1  -7  -1    0.86    0.11
  -1  -7  -1    0.90    0.09
   1   7   1    1.02    0.12
   1   7   1    0.93    0.12
   1   7   1    1.27    0.12
   1   7   1    1.14    0.12
   1   7   1    1.31    0.24
   1   7   1    1.14    0.12
   1   7   1    0.83    0.11
  -2  -7  -1    0.45    0.06
  -2  -7  -1    0.57    0.07
  -2  -7  -1    0.51    0.05
  -2  -7  -1    0.70    0.07
  -2  -7  -1    0.51    0.07
  -2  -7  -1    0.43    0.08
  -2  -7  -1    0.55    0.08
   2   7   1    0.63    0.06
   2   7   1    0.55    0.09
   2   7   1    0.68    0.09
   2   7   1    0.42    0.17
   2   7   1    0.41    0.08
   2   7   1    0.64    0.08
   2   7   1    0.66    0.09
   2   7   1    0.69    0.09
  -3  -7  -1    0.75    0.23
  -3  -7  -1    1.09    0.13
  -3  -7  -1    1.15    0.13
  -3  -7  -1    1.44    0.11
   3   7   1    1.82    0.18
   3   7   1    1.98    0.19
   3   7   1    2.16    0.31
   3   7   1    1.74    0.16
   3   7   1    1.44    0.18
  -4  -7  -1    0.10    0.17
  -4  -7  -1    0.03    0.03
  -4  -7  -1   -0.03    0.02
  -4  -7  -1    0.02    0.01
  -4  -7  -1    0.02    0.03
  -4  -7  -1    0.06    0.03
  -4  -7  -1    0.00    0.01
   4   7   1    0.03    0.03
   4   7   1    0.04    0.04
   4   7   1   -0.01    0.03
   4   7   1    0.11    0.15
   4   7   1    0.03    0.04
   4   7   1    0.02    0.03
  -5  -7  -1    0.04    0.03
  -5  -7  -1    0.00    0.03
  -5  -7  -1   -0.03    0.03
  -5  -7  -1   -0.23    0.16
   5   7   1    0.04    0.03
   5   7   1    0.02    0.04
   5   7   1    0.05    0.04
   5   7   1    0.00    0.04
   5   7   1    0.19    0.18
  -6  -7  -1    0.04    0.03
  -6  -7  -1   -0.17    0.23
  -6  -7  -1    0.08    0.04
   6   7   1    0.13    0.04
   6   7   1    0.11    0.05
   6   7   1    0.11    0.07
   6   7   1    0.43    0.23
   6   7   1    0.12    0.05
  10  -8  -1   -0.13    0.22
  10  -8  -1    0.11    0.03
  10  -8  -1    0.23    0.06
  10  -8  -1    0.14    0.05
  10  -8  -1    0.05    0.04
  10  -8  -1    0.20    0.06
 -10   8   1    0.20    0.06
 -10   8   1    0.20    0.06
 -10   8   1    0.27    0.22
 -10   8   1    0.13    0.05
 -10   8   1    0.25    0.06
 -10   8   1    0.18    0.06
   9  -8  -1    0.08    0.04
   9  -8  -1    0.17    0.21
   9  -8  -1    0.03    0.03
   9  -8  -1    0.08    0.03
   9  -8  -1    0.02    0.03
  -9   8   1   -0.05    0.04
  -9   8   1    0.01    0.03
  -9   8   1    0.01    0.04
  -9   8   1    0.00    0.15
  -9   8   1    0.13    0.05
  -9   8   1    0.06    0.04
   8  -8  -1    0.06    0.04
   8  -8  -1    0.07    0.04
   8  -8  -1    0.06    0.16
   8  -8  -1    0.05    0.02
   8  -8  -1    0.06    0.03
   8  -8  -1    0.07    0.03
  -8   8   1    0.11    0.04
  -8   8   1    0.12    0.05
  -8   8   1    0.04    0.04
  -8   8   1    0.05    0.03
  -8   8   1    0.01    0.04
  -8   8   1    0.09    0.04
  -8   8   1    0.26    0.15
   7  -8  -1   -0.02    0.14
   7  -8  -1    0.04    0.02
   7  -8  -1    0.05    0.03
   7  -8  -1    0.04    0.03
   7  -8  -1    0.03    0.02
   7  -8  -1    0.05    0.03
   7  -8  -1    0.04    0.02
   7  -8  -1    0.03    0.03
  -7   8   1    0.04    0.04
  -7   8   1    0.03    0.03
  -7   8   1    0.07    0.04
  -7   8   1    0.01    0.03
  -7   8   1    0.11    0.04
   6  -8  -1    0.12    0.04
   6  -8  -1    0.15    0.05
   6  -8  -1    0.22    0.04
   6  -8  -1    0.21    0.04
   6  -8  -1    0.36    0.18
  -6   8   1    0.15    0.13
  -6   8   1    0.15    0.05
  -6   8   1    0.17    0.05
  -6   8   1    0.13    0.05
  -6   8   1    0.15    0.06
  -6   8   1    0.21    0.03
   5  -8  -1    1.49    0.17
   5  -8  -1    1.89    0.17
   5  -8  -1    1.63    0.17
   5  -8  -1    1.55    0.16
   5  -8  -1    1.59    0.16
   5  -8  -1    1.59    0.17
  -5   8   1    1.72    0.15
  -5   8   1    1.81    0.17
  -5   8   1    1.71    0.17
  -5   8   1    1.34    0.17
  -5   8   1    1.59    0.17
  -5   8   1    1.78    0.32
  -5   8   1    1.59    0.17
  -5   8   1    1.65    0.17
   4  -8  -1    0.33    0.06
   4  -8  -1    0.34    0.05
   4  -8  -1    0.27    0.05
   4  -8  -1    0.34    0.05
   4  -8  -1    0.34    0.06
   4  -8  -1    0.26    0.05
  -4   8   1    0.30    0.06
  -4   8   1    0.44    0.07
  -4   8   1    0.35    0.07
  -4   8   1    0.33    0.07
  -4   8   1    0.47    0.06
  -4   8   1    0.46    0.17
  -4   8   1    0.40    0.19
  -4   8   1    0.38    0.07
   3  -8  -1    0.37    0.05
   3  -8  -1    0.38    0.06
   3  -8  -1    0.31    0.07
   3  -8  -1    0.44    0.05
   3  -8  -1    0.38    0.05
  -3   8   1    0.30    0.17
  -3   8   1    0.43    0.06
  -3   8   1    0.50    0.18
  -3   8   1    0.48    0.08
  -3   8   1    0.35    0.07
  -3   8   1    0.34    0.07
  -3   8   1    0.43    0.07
  -3   8   1    0.45    0.07
  -3   8   1    0.42    0.07
   2  -8  -1    0.15    0.03
   2  -8  -1    0.16    0.03
   2  -8  -1    0.15    0.04
   2  -8  -1    0.17    0.03
   2  -8  -1    0.13    0.04
  -2   8   1    0.11    0.04
  -2   8   1    0.19    0.05
  -2   8   1    0.19    0.05
  -2   8   1    0.19    0.05
  -2   8   1    0.23    0.14
  -2   8   1    0.21    0.04
  -2   8   1    0.17    0.14
  -2   8   1    0.15    0.04
  -2   8   1    0.19    0.05
   1  -8  -1    0.01    0.02
   1  -8  -1    0.03    0.02
   1  -8  -1    0.02    0.04
   1  -8  -1    0.00    0.02
   1  -8  -1    0.01    0.02
  -1   8   1   -0.03    0.02
  -1   8   1    0.03    0.03
  -1   8   1    0.02    0.03
  -1   8   1   -0.17    0.11
  -1   8   1    0.02    0.03
  -1   8   1    0.05    0.03
  -1   8   1   -0.02    0.10
  -1   8   1    0.00    0.02
  -1   8   1   -0.02    0.02
   0  -8  -1    0.15    0.04
   0  -8  -1    0.14    0.03
   0  -8  -1    0.16    0.04
   0  -8  -1    0.23    0.04
   0  -8  -1    0.16    0.03
   0  -8  -1    0.12    0.04
   0   8   1    0.15    0.04
   0   8   1    0.19    0.05
   0   8   1    0.26    0.06
   0   8   1    0.21    0.05
   0   8   1    0.26    0.06
   0   8   1    0.23    0.05
   0   8   1    0.08    0.15
   0   8   1    0.15    0.14
  -1  -8  -1    0.04    0.02
  -1  -8  -1   -0.05    0.10
  -1  -8  -1    0.03    0.02
  -1  -8  -1    0.02    0.03
  -1  -8  -1    0.00    0.01
   1   8   1    0.00    0.03
   1   8   1    0.06    0.04
   1   8   1    0.05    0.03
   1   8   1    0.03    0.02
   1   8   1   -0.02    0.03
   1   8   1   -0.05    0.13
  -2  -8  -1    0.03    0.02
  -2  -8  -1    0.07    0.02
  -2  -8  -1    0.06    0.03
  -2  -8  -1    0.05    0.02
  -2  -8  -1    0.03    0.03
  -2  -8  -1    0.06    0.03
  -2  -8  -1    0.04    0.02
   2   8   1    0.27    0.15
   2   8   1    0.03    0.03
   2   8   1    0.03    0.03
   2   8   1    0.06    0.02
   2   8   1    0.00    0.04
   2   8   1    0.05    0.04
  -3  -8  -1    0.02    0.02
  -3  -8  -1   -0.02    0.02
  -3  -8  -1   -0.02    0.02
  -3  -8  -1   -0.03    0.02
  -3  -8  -1    0.02    0.01
   3   8   1    0.03    0.03
   3   8   1   -0.01    0.03
   3   8   1    0.06    0.04
   3   8   1   -0.03    0.03
   3   8   1    0.00    0.01
   3   8   1    0.03    0.04
   3   8   1   -0.21    0.12
  -4  -8  -1    0.43    0.22
  -4  -8  -1    0.33    0.06
  -4  -8  -1    0.47    0.06
  -4  -8  -1    0.44    0.07
  -4  -8  -1    0.41    0.06
   4   8   1    0.42    0.08
   4   8   1    0.48    0.08
   4   8   1    0.29    0.07
   4   8   1    0.60    0.09
   4   8   1    0.63    0.24
  -5  -8  -1   -0.07    0.25
  -5  -8  -1    0.06    0.04
   5   8   1    0.10    0.05
   5   8   1    0.04    0.04
   5   8   1    0.13    0.05
   5   8   1    0.06    0.05
   5   8   1   -0.26    0.18
  10  -9  -1   -0.01    0.02
  10  -9  -1    0.04    0.03
  10  -9  -1   -0.01    0.03
  10  -9  -1    0.01    0.05
  10  -9  -1    0.01    0.03
 -10   9   1    0.00    0.04
 -10   9   1    0.03    0.04
 -10   9   1    0.01    0.04
 -10   9   1    0.06    0.05
 -10   9   1   -0.03    0.04
   9  -9  -1    0.82    0.13
   9  -9  -1    0.95    0.10
   9  -9  -1    1.17    0.31
   9  -9  -1    0.99    0.12
   9  -9  -1    0.73    0.10
  -9   9   1    1.29    0.14
  -9   9   1    0.98    0.14
  -9   9   1    1.12    0.14
  -9   9   1    1.14    0.14
  -9   9   1    1.41    0.31
  -9   9   1    0.94    0.14
   8  -9  -1    0.85    0.11
   8  -9  -1    0.87    0.29
   8  -9  -1    1.07    0.10
   8  -9  -1    0.80    0.11
   8  -9  -1    0.66    0.10
  -8   9   1    0.89    0.13
  -8   9   1    0.90    0.12
  -8   9   1    1.52    0.33
  -8   9   1    1.38    0.14
  -8   9   1    1.09    0.13
  -8   9   1    0.97    0.14
   7  -9  -1    0.27    0.06
   7  -9  -1    0.27    0.05
   7  -9  -1    0.23    0.04
   7  -9  -1    0.30    0.06
   7  -9  -1    0.30    0.18
  -7   9   1    0.28    0.06
  -7   9   1    0.29    0.07
  -7   9   1    0.34    0.07
  -7   9   1    0.30    0.04
  -7   9   1    0.43    0.18
  -7   9   1    0.33    0.07
  -7   9   1    0.23    0.06
  -7   9   1    0.30    0.07
   6  -9  -1   -0.01    0.03
   6  -9  -1    0.05    0.02
   6  -9  -1    0.01    0.02
   6  -9  -1    0.02    0.02
   6  -9  -1    0.02    0.03
   6  -9  -1    0.01    0.03
  -6   9   1    0.05    0.04
  -6   9   1    0.04    0.02
  -6   9   1    0.01    0.03
  -6   9   1    0.04    0.04
  -6   9   1    0.01    0.03
  -6   9   1    0.08    0.06
  -6   9   1   -0.03    0.03
  -6   9   1    0.18    0.14
   5  -9  -1   -0.01    0.03
   5  -9  -1    0.01    0.02
   5  -9  -1    0.01    0.02
   5  -9  -1    0.00    0.02
  -5   9   1    0.01    0.03
  -5   9   1    0.00    0.03
  -5   9   1    0.01    0.03
  -5   9   1    0.04    0.04
  -5   9   1   -0.06    0.02
  -5   9   1    0.19    0.16
  -5   9   1   -0.01    0.03
   4  -9  -1    1.07    0.13
   4  -9  -1    1.23    0.12
   4  -9  -1    1.28    0.12
   4  -9  -1    1.21    0.14
   4  -9  -1    1.33    0.13
  -4   9   1    1.32    0.15
  -4   9   1    1.36    0.15
  -4   9   1    1.42    0.15
  -4   9   1    1.16    0.15
  -4   9   1    1.69    0.34
  -4   9   1    1.26    0.14
  -4   9   1    1.20    0.14
   3  -9  -1   -0.02    0.02
   3  -9  -1    0.02    0.02
   3  -9  -1    0.01    0.02
   3  -9  -1   -0.01    0.02
  -3   9   1    0.03    0.03
  -3   9   1   -0.01    0.03
  -3   9   1    0.01    0.03
  -3   9   1    0.02    0.03
  -3   9   1   -0.11    0.13
  -3   9   1    0.03    0.03
  -3   9   1   -0.04    0.03
  -3   9   1   -0.03    0.03
   2  -9  -1    0.49    0.08
   2  -9  -1    0.46    0.06
   2  -9  -1    0.45    0.06
   2  -9  -1    0.59    0.06
  -2   9   1    0.51    0.08
  -2   9   1    0.39    0.07
  -2   9   1    0.55    0.06
  -2   9   1    0.38    0.07
  -2   9   1    0.45    0.08
  -2   9   1    0.47    0.08
  -2   9   1    0.38    0.07
  -2   9   1    0.74    0.22
   1  -9  -1    0.07    0.03
   1  -9  -1    0.09    0.03
   1  -9  -1    0.09    0.03
   1  -9  -1    0.09    0.02
  -1   9   1    0.11    0.04
  -1   9   1    0.12    0.05
  -1   9   1    0.07    0.04
  -1   9   1    0.34    0.17
  -1   9   1    0.21    0.05
  -1   9   1    0.06    0.18
  -1   9   1    0.11    0.04
   0  -9  -1    0.00    0.02
   0  -9  -1    0.01    0.01
   0  -9  -1    0.04    0.02
   0  -9  -1    0.02    0.02
   0  -9  -1    0.08    0.03
   0  -9  -1    0.01    0.03
   0  -9  -1   -0.01    0.03
   0   9   1    0.04    0.04
   0   9   1    0.03    0.03
   0   9   1    0.02    0.04
   0   9   1    0.02    0.13
   0   9   1   -0.01    0.03
   0   9   1    0.04    0.17
  -1  -9  -1    0.74    0.09
  -1  -9  -1    0.60    0.07
  -1  -9  -1    0.44    0.11
  -1  -9  -1    0.69    0.07
  -1  -9  -1    0.80    0.08
   1   9   1    0.86    0.11
   1   9   1    0.92    0.11
   1   9   1    0.74    0.11
   1   9   1    0.54    0.10
   1   9   1    0.82    0.11
   1   9   1    0.61    0.21
  -2  -9  -1    0.12    0.03
  -2  -9  -1    0.33    0.19
  -2  -9  -1    0.23    0.03
  -2  -9  -1    0.24    0.04
  -2  -9  -1    0.21    0.03
  -2  -9  -1    0.27    0.05
   2   9   1    0.26    0.21
   2   9   1    0.28    0.04
   2   9   1    0.28    0.06
   2   9   1    0.26    0.06
   2   9   1    0.22    0.06
  -3  -9  -1    0.11    0.04
  -3  -9  -1    0.07    0.03
  -3  -9  -1    0.12    0.02
  -3  -9  -1    0.10    0.03
  -3  -9  -1    0.15    0.03
   3   9   1    0.14    0.05
   3   9   1    0.08    0.04
   3   9   1    0.27    0.19
   3   9   1    0.17    0.05
   3   9   1    0.11    0.02
   3   9   1    0.18    0.06
  -4  -9  -1    0.14    0.03
  -4  -9  -1    0.18    0.05
  -4  -9  -1    0.09    0.03
  -4  -9  -1    0.12    0.04
   4   9   1    0.14    0.05
   4   9   1    0.48    0.24
   4   9   1    0.17    0.06
   4   9   1    0.01    0.05
   9 -10  -1    0.12    0.04
   9 -10  -1    0.14    0.05
   9 -10  -1    0.12    0.05
  -9  10   1    0.08    0.05
  -9  10   1    0.26    0.10
  -9  10   1    0.12    0.06
  -9  10   1    0.20    0.05
   8 -10  -1    1.35    0.17
   8 -10  -1    1.30    0.35
   8 -10  -1    1.66    0.17
   8 -10  -1    1.58    0.15
   8 -10  -1    1.36    0.15
  -8  10   1    1.48    0.19
  -8  10   1    2.11    0.19
  -8  10   1    1.73    0.35
  -8  10   1    1.69    0.18
  -8  10   1    1.76    0.19
  -8  10   1    1.63    0.17
  -8  10   1    1.49    0.19
   7 -10  -1    0.13    0.04
   7 -10  -1    0.09    0.04
   7 -10  -1    0.12    0.03
   7 -10  -1    0.10    0.04
  -7  10   1    0.21    0.18
  -7  10   1    0.19    0.06
  -7  10   1    0.10    0.05
  -7  10   1    0.11    0.05
  -7  10   1    0.08    0.05
  -7  10   1    0.12    0.05
  -7  10   1    0.15    0.03
   6 -10  -1    1.18    0.11
   6 -10  -1    1.06    0.14
   6 -10  -1    1.04    0.12
  -6  10   1    1.13    0.13
  -6  10   1    0.88    0.13
  -6  10   1    1.06    0.14
  -6  10   1    0.75    0.29
  -6  10   1    1.01    0.13
  -6  10   1    1.07    0.13
  -6  10   1    1.12    0.12
  -6  10   1    1.33    0.30
   5 -10  -1    0.43    0.06
   5 -10  -1    0.33    0.07
   5 -10  -1    0.37    0.06
   5 -10  -1    0.37    0.05
   5 -10  -1    0.31    0.06
  -5  10   1    0.62    0.22
  -5  10   1    0.40    0.08
  -5  10   1    0.39    0.08
  -5  10   1    0.51    0.23
  -5  10   1    0.34    0.08
  -5  10   1    0.39    0.07
  -5  10   1    0.56    0.09
  -5  10   1    0.54    0.09
   4 -10  -1    0.09    0.02
   4 -10  -1    0.11    0.03
   4 -10  -1    0.06    0.04
   4 -10  -1    0.03    0.03
  -4  10   1    0.05    0.04
  -4  10   1    0.02    0.03
  -4  10   1    0.14    0.05
  -4  10   1    0.03    0.03
  -4  10   1    0.09    0.04
  -4  10   1    0.24    0.20
  -4  10   1    0.26    0.18
  -4  10   1    0.08    0.05
   3 -10  -1    0.00    0.02
   3 -10  -1    0.02    0.03
   3 -10  -1    0.00    0.02
   3 -10  -1    0.02    0.02
   3 -10  -1   -0.02    0.02
  -3  10   1    0.07    0.04
  -3  10   1   -0.01    0.03
  -3  10   1    0.07    0.04
  -3  10   1   -0.04    0.18
  -3  10   1    0.07    0.16
  -3  10   1    0.01    0.02
  -3  10   1   -0.05    0.03
  -3  10   1    0.02    0.03
   2 -10  -1    0.14    0.03
   2 -10  -1    0.13    0.03
   2 -10  -1    0.13    0.04
   2 -10  -1    0.16    0.03
   2 -10  -1    0.17    0.05
  -2  10   1   -0.01    0.04
  -2  10   1    0.22    0.06
  -2  10   1    0.13    0.05
  -2  10   1    0.13    0.19
  -2  10   1    0.09    0.03
  -2  10   1    0.09    0.04
  -2  10   1    0.12    0.05
  -2  10   1   -0.06    0.16
   1 -10  -1    0.00    0.02
   1 -10  -1    0.02    0.03
   1 -10  -1    0.00    0.02
   1 -10  -1   -0.02    0.01
  -1  10   1   -0.02    0.03
  -1  10   1    0.00    0.04
  -1  10   1    0.02    0.04
  -1  10   1   -0.10    0.19
  -1  10   1   -0.02    0.04
  -1  10   1    0.03    0.18
   0 -10  -1    0.03    0.02
   0 -10  -1    0.05    0.02
   0 -10  -1    0.03    0.03
   0 -10  -1    0.04    0.02
   0  10   1    0.10    0.04
   0  10   1   -0.03    0.03
   0  10   1   -0.02    0.04
   0  10   1    0.08    0.04
   0  10   1   -0.23    0.17
   0  10   1    0.08    0.19
   0  10   1    0.04    0.04
  -1 -10  -1    0.04    0.02
  -1 -10  -1    0.06    0.04
  -1 -10  -1    0.03    0.01
  -1 -10  -1    0.03    0.02
   1  10   1    0.01    0.04
   1  10   1    0.43    0.24
   1  10   1   -0.12    0.17
   1  10   1   -0.03    0.04
   1  10   1    0.05    0.04
   1  10   1    0.04    0.04
  -2 -10  -1    0.75    0.09
  -2 -10  -1    0.86    0.08
  -2 -10  -1    0.78    0.09
  -2 -10  -1    0.90    0.09
  -2 -10  -1    1.07    0.11
   2  10   1    1.22    0.14
   2  10   1    1.18    0.16
   2  10   1    0.78    0.14
   2  10   1    1.33    0.34
   2  10   1    1.17    0.19
   8 -11  -1    1.15    0.13
   8 -11  -1    1.41    0.13
  -8  11   1    1.37    0.16
  -8  11   1    1.41    0.17
  -8  11   1    1.19    0.17
  -8  11   1    1.51    0.17
  -8  11   1    1.66    0.22
   7 -11  -1    0.00    0.02
   7 -11  -1    0.01    0.04
   7 -11  -1   -0.01    0.02
  -7  11   1    0.02    0.03
  -7  11   1    0.00    0.04
  -7  11   1   -0.06    0.03
  -7  11   1    0.05    0.04
  -7  11   1    0.03    0.04
  -7  11   1   -0.60    0.23
   6 -11  -1    0.01    0.02
   6 -11  -1    0.02    0.02
   6 -11  -1    0.03    0.03
   6 -11  -1   -0.01    0.03
  -6  11   1   -0.03    0.03
  -6  11   1   -0.03    0.03
  -6  11   1    0.02    0.03
  -6  11   1   -0.27    0.25
  -6  11   1    0.04    0.21
  -6  11   1    0.00    0.03
  -6  11   1    0.12    0.05
   5 -11  -1    0.11    0.04
   5 -11  -1    0.09    0.04
   5 -11  -1    0.14    0.03
  -5  11   1    0.16    0.05
  -5  11   1    0.17    0.24
  -5  11   1    0.35    0.21
  -5  11   1    0.09    0.05
  -5  11   1    0.07    0.04
  -5  11   1    0.10    0.04
  -5  11   1    0.13    0.05
   4 -11  -1    0.26    0.05
   4 -11  -1    0.24    0.06
   4 -11  -1    0.32    0.04
   4 -11  -1    0.31    0.04
  -4  11   1   -0.09    0.19
  -4  11   1    0.32    0.06
  -4  11   1    0.32    0.07
  -4  11   1    0.29    0.07
  -4  11   1    0.27    0.07
  -4  11   1    0.09    0.24
  -4  11   1    0.28    0.07
   3 -11  -1    0.88    0.08
   3 -11  -1    0.75    0.09
   3 -11  -1    0.93    0.10
   3 -11  -1    0.84    0.11
  -3  11   1    0.60    0.28
  -3  11   1    1.05    0.11
  -3  11   1    0.81    0.12
  -3  11   1    0.53    0.26
  -3  11   1    0.81    0.11
  -3  11   1    0.95    0.12
  -3  11   1    0.82    0.12
   2 -11  -1    0.00    0.02
   2 -11  -1   -0.01    0.03
   2 -11  -1   -0.03    0.01
  -2  11   1    0.04    0.04
  -2  11   1    0.28    0.23
  -2  11   1    0.10    0.20
  -2  11   1    0.03    0.04
  -2  11   1   -0.01    0.04
  -2  11   1    0.05    0.04
   1 -11  -1    0.04    0.03
   1 -11  -1    0.04    0.02
   1 -11  -1    0.05    0.02
   1 -11  -1    0.01    0.03
  -1  11   1    0.02    0.04
  -1  11   1    0.02    0.03
  -1  11   1    0.15    0.23
  -1  11   1   -0.01    0.03
  -1  11   1    0.00    0.04
   0 -11  -1    0.12    0.02
   0 -11  -1    0.15    0.03
   0 -11  -1    0.22    0.04
   0 -11  -1    0.20    0.05
   0  11   1    0.09    0.23
   0  11   1    0.17    0.06
   0  11   1    0.12    0.05
   0  11   1    0.15    0.06
   0  11   1    0.03    0.04
   6 -12  -1    0.11    0.04
   6 -12  -1    0.07    0.02
  -6  12   1    0.06    0.05
  -6  12   1    0.02    0.04
  -6  12   1   -0.03    0.04
   5 -12  -1    0.36    0.07
   5 -12  -1    0.34    0.04
   5 -12  -1    0.33    0.04
  -5  12   1    0.28    0.08
  -5  12   1    0.42    0.08
  -5  12   1    0.62    0.35
  -5  12   1    0.34    0.07
  -5  12   1    0.35    0.08
  -5  12   1    0.41    0.08
   4 -12  -1    1.20    0.11
   4 -12  -1    0.94    0.13
   4 -12  -1    1.13    0.10
  -4  12   1    1.61    0.19
  -4  12   1    1.30    0.16
  -4  12   1    1.41    0.17
  -4  12   1    1.65    0.18
  -4  12   1    1.38    0.17
   3 -12  -1    0.86    0.11
  -3  12   1    1.31    0.16
  -3  12   1    1.11    0.15
  -3  12   1    1.10    0.14
  -3  12   1    1.18    0.15
   0  12  -2    0.11    0.05
   0  12  -2    0.07    0.23
   0  12  -2    0.18    0.05
   0  12  -2    0.20    0.05
   0  12  -2    0.22    0.06
   0 -12   2    0.14    0.03
   0 -12   2    0.08    0.03
  -1  12  -2   -0.11    0.21
  -1  12  -2    0.19    0.05
  -1  12  -2    0.12    0.05
  -1  12  -2    0.09    0.05
   1 -12   2    0.13    0.04
   1 -12   2    0.21    0.03
  -2  12  -2    1.32    0.16
  -2  12  -2    1.30    0.14
  -2  12  -2    1.31    0.16
  -2  12  -2    1.28    0.16
  -2  12  -2    1.62    0.16
  -2  12  -2    1.42    0.33
   2 -12   2    1.25    0.13
   2 -12   2    1.43    0.14
  -3  12  -2    0.63    0.10
  -3  12  -2    0.69    0.11
  -3  12  -2    0.55    0.09
  -3  12  -2    0.56    0.08
  -3  12  -2    0.50    0.09
  -3  12  -2    0.30    0.24
  -3  12  -2    0.69    0.10
   3 -12   2    0.60    0.08
  -4  12  -2    1.05    0.12
  -4  12  -2    0.96    0.12
  -4  12  -2    1.23    0.32
  -4  12  -2    0.88    0.12
  -4  12  -2    1.00    0.12
  -4  12  -2    0.89    0.14
  -4  12  -2    0.93    0.11
   4 -12   2    0.84    0.10
   4 -12   2    0.83    0.09
  -5  12  -2    0.60    0.10
  -5  12  -2    0.41    0.26
  -5  12  -2    0.66    0.11
  -5  12  -2    0.73    0.09
  -5  12  -2    0.77    0.09
  -5  12  -2    0.41    0.09
   5 -12   2    0.54    0.08
  -6  12  -2    0.00    0.03
  -6  12  -2   -0.01    0.03
  -6  12  -2   -0.03    0.03
  -6  12  -2    0.05    0.05
  -6  12  -2   -0.01    0.24
  -6  12  -2   -0.06    0.03
   6 -12   2   -0.01    0.03
   6 -12   2    0.01    0.04
  -7  12  -2    1.21    0.35
  -7  12  -2    0.65    0.12
  -7  12  -2    0.65    0.10
  -7  12  -2    0.54    0.10
  -7  12  -2    0.85    0.11
   7 -12   2    0.59    0.10
   7 -12   2    0.35    0.07
   2  11  -2    0.04    0.21
   2  11  -2    0.10    0.05
   2  11  -2    0.05    0.04
   2  11  -2   -0.02    0.04
  -2 -11   2    0.04    0.02
   1  11  -2    0.98    0.12
   1  11  -2    1.02    0.12
   1  11  -2    0.65    0.24
   1  11  -2    0.99    0.12
   1  11  -2    0.93    0.12
  -1 -11   2    0.71    0.08
  -1 -11   2    0.89    0.10
   0  11  -2    0.11    0.04
   0  11  -2    0.10    0.05
   0  11  -2    0.18    0.18
   0  11  -2    0.03    0.03
   0  11  -2    0.09    0.04
   0  11  -2    0.11    0.05
   0  11  -2    0.00    0.19
   0 -11   2    0.15    0.03
   0 -11   2    0.09    0.02
   0 -11   2    0.11    0.03
  -1  11  -2    2.11    0.20
  -1  11  -2    2.20    0.36
  -1  11  -2    1.45    0.33
  -1  11  -2    2.06    0.20
  -1  11  -2    1.61    0.19
  -1  11  -2    1.78    0.20
   1 -11   2    1.51    0.17
   1 -11   2    1.73    0.16
   1 -11   2    1.92    0.18
  -2  11  -2    9.82    0.98
  -2  11  -2   10.44    0.98
  -2  11  -2   10.61    0.98
  -2  11  -2   12.23    0.98
  -2  11  -2   12.60    1.15
  -2  11  -2   10.85    0.97
   2 -11   2   10.30    0.91
   2 -11   2   10.41    0.92
  -3  11  -2    0.94    0.27
  -3  11  -2    1.30    0.13
  -3  11  -2    1.34    0.14
  -3  11  -2    1.25    0.15
  -3  11  -2    1.51    0.15
  -3  11  -2    1.10    0.14
  -3  11  -2    1.63    0.33
  -3  11  -2    1.14    0.15
   3 -11   2    1.32    0.12
   3 -11   2    1.15    0.13
   3 -11   2    1.18    0.13
  -4  11  -2    0.01    0.03
  -4  11  -2    0.03    0.03
  -4  11  -2    0.04    0.03
  -4  11  -2    0.00    0.04
  -4  11  -2   -0.17    0.16
  -4  11  -2    0.42    0.16
   4 -11   2    0.04    0.03
   4 -11   2    0.02    0.02
  -5  11  -2    0.09    0.04
  -5  11  -2    0.11    0.04
  -5  11  -2    0.28    0.19
  -5  11  -2    0.00    0.03
  -5  11  -2    0.05    0.04
  -5  11  -2    0.16    0.15
  -5  11  -2    0.00    0.03
  -5  11  -2    0.06    0.05
   5 -11   2    0.03    0.02
   5 -11   2    0.00    0.03
   5 -11   2    0.08    0.03
   5 -11   2    0.01    0.02
  -6  11  -2   -0.03    0.03
  -6  11  -2    0.02    0.02
  -6  11  -2    0.00    0.18
  -6  11  -2    0.00    0.03
  -6  11  -2   -0.01    0.04
  -6  11  -2   -0.02    0.03
  -6  11  -2   -0.08    0.03
  -6  11  -2    0.00    0.04
  -6  11  -2    0.13    0.15
   6 -11   2   -0.04    0.03
   6 -11   2    0.03    0.03
  -7  11  -2   -0.02    0.03
  -7  11  -2    0.05    0.04
  -7  11  -2   -0.02    0.03
  -7  11  -2    0.01    0.18
  -7  11  -2   -0.03    0.02
  -7  11  -2    0.01    0.04
  -7  11  -2   -0.03    0.03
   7 -11   2    0.02    0.04
  -8  11  -2    0.44    0.08
  -8  11  -2    0.41    0.08
  -8  11  -2    0.69    0.09
  -8  11  -2    0.26    0.07
   8 -11   2    0.32    0.04
   8 -11   2    0.44    0.08
   8 -11   2    0.31    0.07
   8 -11   2    0.24    0.04
   3  10  -2    2.38    0.22
   3  10  -2    2.27    0.22
   3  10  -2    1.87    0.20
   3  10  -2    2.04    0.22
   3  10  -2    2.54    0.39
  -3 -10   2    1.93    0.18
  -3 -10   2    1.51    0.16
  -3 -10   2    1.37    0.35
   2  10  -2    0.37    0.18
   2  10  -2    0.34    0.06
   2  10  -2    0.31    0.07
   2  10  -2    0.32    0.06
   2  10  -2    0.22    0.04
   2  10  -2    0.17    0.05
  -2 -10   2    0.22    0.04
  -2 -10   2    0.23    0.05
  -2 -10   2   -0.02    0.20
   1  10  -2    0.09    0.04
   1  10  -2   -0.07    0.18
   1  10  -2    0.10    0.04
   1  10  -2    0.11    0.16
   1  10  -2    0.06    0.04
   1  10  -2    0.09    0.04
  -1 -10   2    0.06    0.01
  -1 -10   2    0.02    0.02
  -1 -10   2    0.03    0.03
  -1 -10   2    0.09    0.03
   0  10  -2    0.25    0.06
   0  10  -2    0.22    0.05
   0  10  -2    0.31    0.16
   0  10  -2    0.32    0.06
   0  10  -2    0.27    0.06
   0  10  -2    0.27    0.06
   0  10  -2    0.38    0.17
   0 -10   2    0.32    0.05
   0 -10   2    0.30    0.03
   0 -10   2    0.24    0.06
   0 -10   2    0.21    0.04
   0 -10   2    0.18    0.05
  -1  10  -2    4.98    0.42
  -1  10  -2    4.79    0.42
  -1  10  -2    4.41    0.42
  -1  10  -2    4.20    0.40
  -1  10  -2    4.52    0.42
  -1  10  -2    4.14    0.41
  -1  10  -2    4.28    0.55
   1 -10   2    4.78    0.41
   1 -10   2    4.24    0.42
   1 -10   2    4.49    0.40
  -2  10  -2    8.67    0.86
  -2  10  -2    8.32    0.73
  -2  10  -2    7.93    0.72
  -2  10  -2    7.82    0.71
  -2  10  -2    7.86    0.72
  -2  10  -2    7.36    0.72
  -2  10  -2    8.69    0.73
   2 -10   2    7.78    0.67
   2 -10   2    7.77    0.66
   2 -10   2    6.80    0.67
  -3  10  -2    0.33    0.05
  -3  10  -2    0.26    0.06
  -3  10  -2    0.31    0.07
  -3  10  -2    0.38    0.07
  -3  10  -2    0.37    0.07
  -3  10  -2    0.50    0.19
  -3  10  -2    0.36    0.07
   3 -10   2    0.33    0.05
   3 -10   2    0.34    0.06
   3 -10   2    0.26    0.05
  -4  10  -2    0.09    0.04
  -4  10  -2    0.18    0.05
  -4  10  -2    0.31    0.17
  -4  10  -2    0.14    0.04
  -4  10  -2    0.12    0.04
  -4  10  -2    0.11    0.04
  -4  10  -2   -0.08    0.12
  -4  10  -2    0.12    0.04
   4 -10   2    0.11    0.05
   4 -10   2    0.14    0.04
   4 -10   2    0.12    0.03
  -5  10  -2    0.06    0.02
  -5  10  -2    0.04    0.03
  -5  10  -2    0.02    0.03
  -5  10  -2    0.03    0.03
  -5  10  -2    0.13    0.12
  -5  10  -2   -0.08    0.13
  -5  10  -2    0.01    0.03
  -5  10  -2    0.00    0.03
  -5  10  -2    0.02    0.03
   5 -10   2    0.09    0.03
   5 -10   2    0.05    0.04
  -6  10  -2    1.65    0.17
  -6  10  -2    1.84    0.18
  -6  10  -2    2.13    0.31
  -6  10  -2    2.02    0.19
  -6  10  -2    1.82    0.18
  -6  10  -2    1.46    0.18
  -6  10  -2    1.67    0.19
   6 -10   2    1.75    0.18
   6 -10   2    1.60    0.14
   6 -10   2    1.60    0.14
   6 -10   2    1.67    0.16
   6 -10   2    1.68    0.16
   6 -10   2    1.26    0.16
  -7  10  -2    2.45    0.22
  -7  10  -2    1.99    0.20
  -7  10  -2    2.01    0.23
  -7  10  -2    1.95    0.22
  -7  10  -2    2.19    0.22
  -7  10  -2    1.98    0.22
  -7  10  -2    2.72    0.23
   7 -10   2    2.12    0.19
   7 -10   2    2.12    0.21
   7 -10   2    2.12    0.22
   7 -10   2    1.96    0.21
  -8  10  -2    0.22    0.05
  -8  10  -2    0.10    0.05
  -8  10  -2    0.15    0.05
  -8  10  -2    0.13    0.05
  -8  10  -2    0.14    0.05
  -8  10  -2    0.11    0.17
   8 -10   2    0.17    0.05
   8 -10   2    0.09    0.05
   8 -10   2    0.17    0.03
   8 -10   2    0.05    0.03
   8 -10   2    0.13    0.03
   8 -10   2    0.12    0.18
  -9  10  -2   -0.01    0.04
  -9  10  -2    0.10    0.05
  -9  10  -2    0.02    0.04
  -9  10  -2   -0.02    0.03
   9 -10   2    0.04    0.03
   9 -10   2    0.03    0.03
   9 -10   2    0.00    0.03
   9 -10   2   -0.03    0.02
   9 -10   2    0.06    0.04
   5   9  -2   -0.03    0.03
   5   9  -2    0.02    0.04
   5   9  -2    0.00    0.03
   5   9  -2   -0.10    0.19
   5   9  -2   -0.03    0.04
  -5  -9   2    0.01    0.02
  -5  -9   2    0.20    0.26
  -5  -9   2    0.03    0.03
  -5  -9   2   -0.03    0.02
  -5  -9   2   -0.01    0.02
   4   9  -2    1.83    0.24
   4   9  -2    2.79    0.24
   4   9  -2    2.30    0.24
   4   9  -2    2.77    0.39
   4   9  -2    2.58    0.24
  -4  -9   2    1.85    0.17
  -4  -9   2    1.67    0.15
  -4  -9   2    1.62    0.34
  -4  -9   2    1.57    0.15
   3   9  -2    1.63    0.16
   3   9  -2    1.66    0.18
   3   9  -2    1.99    0.19
   3   9  -2    1.83    0.19
   3   9  -2    1.93    0.19
  -3  -9   2    1.01    0.11
  -3  -9   2    1.35    0.11
  -3  -9   2    1.56    0.31
  -3  -9   2    1.48    0.13
   2   9  -2    0.13    0.04
   2   9  -2    0.09    0.04
   2   9  -2    0.08    0.04
   2   9  -2    0.08    0.13
   2   9  -2    0.12    0.04
   2   9  -2    0.04    0.03
  -2  -9   2    0.12    0.04
  -2  -9   2    0.07    0.03
  -2  -9   2    0.12    0.03
  -2  -9   2    0.10    0.03
   1   9  -2    0.97    0.13
   1   9  -2    1.24    0.14
   1   9  -2    1.12    0.14
   1   9  -2    1.38    0.14
   1   9  -2    1.49    0.27
   1   9  -2    1.39    0.12
  -1  -9   2    1.07    0.12
  -1  -9   2    1.35    0.13
  -1  -9   2    1.16    0.11
   0   9  -2    6.49    0.62
   0   9  -2    6.12    0.50
   0   9  -2    4.92    0.49
   0   9  -2    5.34    0.49
   0   9  -2    4.92    0.50
   0  -9   2    4.18    0.46
   0  -9   2    5.52    0.45
   0  -9   2    5.66    0.46
   0  -9   2    5.00    0.45
  -1   9  -2    2.53    0.25
  -1   9  -2    2.45    0.25
  -1   9  -2    2.70    0.36
  -1   9  -2    2.91    0.25
  -1   9  -2    2.50    0.24
  -1   9  -2    2.43    0.24
  -1   9  -2    2.48    0.24
   1  -9   2    2.53    0.24
   1  -9   2    2.61    0.22
   1  -9   2    2.41    0.23
   1  -9   2    2.10    0.23
   1  -9   2    2.41    0.22
  -2   9  -2    2.65    0.26
  -2   9  -2    2.65    0.25
  -2   9  -2    2.75    0.26
  -2   9  -2    2.65    0.25
  -2   9  -2    2.71    0.27
  -2   9  -2    3.10    0.38
  -2   9  -2    2.69    0.26
  -2   9  -2    2.52    0.25
   2  -9   2    2.63    0.24
   2  -9   2    2.33    0.24
   2  -9   2    2.79    0.24
  -3   9  -2    0.05    0.11
  -3   9  -2    0.00    0.02
  -3   9  -2    0.01    0.02
  -3   9  -2    0.01    0.02
  -3   9  -2    0.07    0.04
  -3   9  -2    0.03    0.03
  -3   9  -2    0.00    0.02
  -3   9  -2    0.04    0.03
   3  -9   2    0.03    0.02
   3  -9   2    0.08    0.04
   3  -9   2    0.02    0.02
   3  -9   2   -0.01    0.02
  -4   9  -2    1.10    0.11
  -4   9  -2    0.99    0.11
  -4   9  -2    0.92    0.11
  -4   9  -2    0.93    0.12
  -4   9  -2    0.96    0.09
  -4   9  -2    0.88    0.11
  -4   9  -2    0.85    0.11
   4  -9   2    0.98    0.10
   4  -9   2    1.12    0.12
   4  -9   2    0.73    0.10
   4  -9   2    0.95    0.10
  -5   9  -2    1.27    0.14
  -5   9  -2    1.29    0.13
  -5   9  -2    1.45    0.14
  -5   9  -2    1.29    0.15
  -5   9  -2    1.56    0.15
  -5   9  -2    1.34    0.14
  -5   9  -2    1.32    0.15
   5  -9   2    1.31    0.15
   5  -9   2    1.37    0.12
   5  -9   2    1.18    0.14
   5  -9   2    1.38    0.14
   5  -9   2    1.32    0.13
   5  -9   2    1.21    0.13
   5  -9   2    1.26    0.12
  -6   9  -2    0.63    0.09
  -6   9  -2    0.68    0.09
  -6   9  -2    0.59    0.09
  -6   9  -2    0.54    0.08
  -6   9  -2    0.25    0.13
  -6   9  -2    0.68    0.08
  -6   9  -2    0.61    0.08
   6  -9   2    0.51    0.09
   6  -9   2    0.47    0.08
   6  -9   2    0.63    0.20
   6  -9   2    0.61    0.06
   6  -9   2    0.52    0.08
  -7   9  -2    0.16    0.05
  -7   9  -2    0.12    0.05
  -7   9  -2    0.23    0.05
  -7   9  -2    0.18    0.14
  -7   9  -2    0.22    0.05
  -7   9  -2    0.18    0.05
   7  -9   2    0.16    0.04
   7  -9   2    0.14    0.03
   7  -9   2    0.11    0.03
   7  -9   2    0.08    0.14
   7  -9   2    0.13    0.04
   7  -9   2    0.11    0.03
   7  -9   2    0.15    0.03
  -8   9  -2    0.00    0.03
  -8   9  -2    0.00    0.03
  -8   9  -2   -0.02    0.03
  -8   9  -2    0.20    0.13
  -8   9  -2    0.04    0.04
  -8   9  -2    0.01    0.03
  -8   9  -2    0.00    0.03
   8  -9   2    0.01    0.02
   8  -9   2   -0.02    0.17
   8  -9   2    0.02    0.02
   8  -9   2    0.02    0.02
   8  -9   2    0.03    0.03
   8  -9   2   -0.03    0.03
  -9   9  -2    0.19    0.06
  -9   9  -2    0.43    0.19
  -9   9  -2    0.24    0.07
  -9   9  -2    0.07    0.05
  -9   9  -2    0.27    0.06
  -9   9  -2    0.16    0.05
   9  -9   2    0.22    0.04
   9  -9   2    0.14    0.04
   9  -9   2    0.31    0.06
   9  -9   2    0.07    0.04
   9  -9   2    0.05    0.19
   9  -9   2    0.16    0.04
 -10   9  -2    0.21    0.05
 -10   9  -2    0.10    0.05
 -10   9  -2    0.13    0.05
 -10   9  -2    0.15    0.06
  10  -9   2    0.03    0.03
  10  -9   2    0.09    0.05
  10  -9   2    0.05    0.05
  10  -9   2    0.07    0.05
   6   8  -2   -0.03    0.04
   6   8  -2    0.04    0.04
   6   8  -2    0.27    0.22
   6   8  -2    0.00    0.04
   6   8  -2   -0.01    0.03
  -6  -8   2    0.10    0.04
  -6  -8   2   -0.13    0.26
  -6  -8   2    0.01    0.02
  -6  -8   2    0.04    0.03
  -6  -8   2    0.02    0.03
   5   8  -2    0.61    0.09
   5   8  -2    0.43    0.07
   5   8  -2    0.32    0.20
   5   8  -2    0.41    0.08
   5   8  -2    0.24    0.06
  -5  -8   2    0.17    0.04
  -5  -8   2    0.31    0.06
  -5  -8   2    0.24    0.19
  -5  -8   2    0.22    0.05
  -5  -8   2    0.28    0.04
   4   8  -2    0.13    0.04
   4   8  -2    0.14    0.15
   4   8  -2    0.13    0.04
   4   8  -2    0.09    0.04
   4   8  -2    0.07    0.04
   4   8  -2    0.09    0.04
  -4  -8   2    0.14    0.04
  -4  -8   2    0.10    0.03
  -4  -8   2    0.04    0.03
  -4  -8   2    0.04    0.02
  -4  -8   2    0.06    0.02
  -4  -8   2   -0.11    0.12
   3   8  -2    0.09    0.04
   3   8  -2    0.07    0.01
   3   8  -2    0.06    0.04
   3   8  -2    0.06    0.03
   3   8  -2    0.10    0.04
   3   8  -2    0.01    0.03
   3   8  -2   -0.07    0.11
  -3  -8   2    0.02    0.02
  -3  -8   2    0.08    0.02
  -3  -8   2    0.11    0.03
  -3  -8   2    0.04    0.02
  -3  -8   2    0.10    0.12
  -3  -8   2    0.02    0.02
   2   8  -2    3.66    0.33
   2   8  -2    3.52    0.31
   2   8  -2    3.96    0.33
   2   8  -2    3.67    0.42
   2   8  -2    3.51    0.33
   2   8  -2    3.11    0.33
  -2  -8   2    2.69    0.25
  -2  -8   2    2.62    0.27
  -2  -8   2    2.60    0.27
  -2  -8   2    3.11    0.39
  -2  -8   2    2.88    0.26
  -2  -8   2    3.18    0.25
   1   8  -2   11.24    1.13
   1   8  -2   12.69    1.13
   1   8  -2   12.07    1.14
   1   8  -2   12.42    1.13
   1   8  -2   14.88    1.24
   1   8  -2   14.33    1.13
  -1  -8   2   12.56    1.00
  -1  -8   2   11.92    0.98
  -1  -8   2    9.74    1.00
  -1  -8   2   10.86    0.99
  -1  -8   2   12.60    0.98
  -1  -8   2   10.83    1.00
  -1  -8   2    9.78    1.09
   0   8  -2    2.71    0.26
   0   8  -2    2.55    0.36
   0   8  -2    2.61    0.26
   0   8  -2    2.83    0.27
   0   8  -2    2.48    0.26
   0   8  -2    2.95    0.26
   0   8  -2    2.85    0.27
   0   8  -2    2.74    0.25
   0   8  -2    2.95    0.25
   0  -8   2    2.25    0.24
   0  -8   2    2.78    0.24
   0  -8   2    2.45    0.25
   0  -8   2    2.71    0.23
   0  -8   2    2.50    0.23
  -1   8  -2    0.35    0.06
  -1   8  -2    0.25    0.05
  -1   8  -2    0.48    0.15
  -1   8  -2    0.40    0.07
  -1   8  -2    0.35    0.05
  -1   8  -2    0.37    0.06
  -1   8  -2    0.37    0.06
  -1   8  -2    0.35    0.04
  -1   8  -2    0.33    0.06
   1  -8   2    0.33    0.06
   1  -8   2    0.32    0.05
   1  -8   2    0.33    0.04
   1  -8   2    0.42    0.04
   1  -8   2    0.30    0.05
  -2   8  -2    0.24    0.04
  -2   8  -2    0.22    0.04
  -2   8  -2    0.17    0.05
  -2   8  -2    0.22    0.05
  -2   8  -2    0.17    0.04
  -2   8  -2    0.28    0.11
  -2   8  -2    0.19    0.04
  -2   8  -2    0.14    0.04
   2  -8   2    0.20    0.03
   2  -8   2    0.18    0.04
   2  -8   2    0.19    0.04
  -3   8  -2    0.42    0.05
  -3   8  -2    0.36    0.06
  -3   8  -2    0.37    0.06
  -3   8  -2    0.38    0.06
  -3   8  -2    0.37    0.14
  -3   8  -2    0.35    0.06
  -3   8  -2    0.31    0.04
  -3   8  -2    0.33    0.06
  -3   8  -2    0.64    0.15
  -3   8  -2    0.44    0.07
   3  -8   2    0.33    0.05
   3  -8   2    0.30    0.05
   3  -8   2    0.38    0.04
   3  -8   2    0.31    0.06
  -4   8  -2    1.21    0.13
  -4   8  -2    1.28    0.12
  -4   8  -2    1.26    0.14
  -4   8  -2    1.39    0.13
  -4   8  -2    1.18    0.13
  -4   8  -2    1.14    0.13
  -4   8  -2    1.30    0.13
  -4   8  -2    1.38    0.24
   4  -8   2    1.21    0.11
   4  -8   2    1.28    0.12
   4  -8   2    1.22    0.12
   4  -8   2    1.26    0.11
   4  -8   2    1.25    0.14
   4  -8   2    1.21    0.12
   4  -8   2    1.09    0.13
  -5   8  -2    1.07    0.12
  -5   8  -2    1.01    0.11
  -5   8  -2    1.17    0.12
  -5   8  -2    1.14    0.12
  -5   8  -2    0.89    0.19
  -5   8  -2    1.11    0.12
  -5   8  -2    1.08    0.12
  -5   8  -2    0.95    0.12
   5  -8   2    1.01    0.11
   5  -8   2    0.96    0.12
   5  -8   2    1.16    0.10
   5  -8   2    1.02    0.12
   5  -8   2    1.15    0.11
   5  -8   2    0.80    0.21
   5  -8   2    0.99    0.10
   5  -8   2    1.17    0.11
  -6   8  -2    1.90    0.17
  -6   8  -2    1.63    0.16
  -6   8  -2    1.73    0.16
  -6   8  -2    1.46    0.15
  -6   8  -2    1.61    0.17
  -6   8  -2    1.35    0.17
  -6   8  -2    1.49    0.16
  -6   8  -2    1.93    0.26
   6  -8   2    1.28    0.14
   6  -8   2    1.52    0.15
   6  -8   2    1.55    0.15
   6  -8   2    1.71    0.14
   6  -8   2    1.27    0.15
   6  -8   2    1.64    0.15
   6  -8   2    1.39    0.16
   6  -8   2    1.39    0.29
  -7   8  -2    0.01    0.03
  -7   8  -2   -0.04    0.02
  -7   8  -2    0.08    0.03
  -7   8  -2   -0.01    0.03
  -7   8  -2   -0.01    0.03
  -7   8  -2    0.00    0.03
   7  -8   2    0.02    0.12
   7  -8   2    0.00    0.02
   7  -8   2    0.02    0.03
   7  -8   2    0.02    0.02
   7  -8   2    0.05    0.03
   7  -8   2   -0.02    0.02
   7  -8   2    0.03    0.03
  -8   8  -2    0.06    0.04
  -8   8  -2    0.02    0.04
  -8   8  -2    0.10    0.04
  -8   8  -2    0.08    0.04
  -8   8  -2    0.06    0.04
  -8   8  -2    0.05    0.04
  -8   8  -2    0.01    0.13
   8  -8   2    0.04    0.03
   8  -8   2   -0.19    0.13
   8  -8   2    0.08    0.02
   8  -8   2    0.04    0.03
   8  -8   2    0.09    0.03
   8  -8   2    0.07    0.03
   8  -8   2    0.06    0.03
   8  -8   2    0.03    0.04
  -9   8  -2    0.15    0.05
  -9   8  -2    0.26    0.06
  -9   8  -2    0.14    0.05
  -9   8  -2    0.16    0.05
  -9   8  -2    0.08    0.15
   9  -8   2    0.09    0.03
   9  -8   2    0.07    0.04
   9  -8   2    0.10    0.03
   9  -8   2   -0.05    0.14
   9  -8   2    0.15    0.05
   9  -8   2    0.12    0.04
 -10   8  -2    0.11    0.05
 -10   8  -2    0.06    0.04
 -10   8  -2    0.06    0.20
 -10   8  -2    0.03    0.04
 -10   8  -2    0.00    0.04
  10  -8   2    0.05    0.03
  10  -8   2    0.07    0.03
  10  -8   2    0.06    0.04
  10  -8   2    0.07    0.04
  10  -8   2    0.22    0.19
   7   7  -2    0.28    0.05
   7   7  -2    0.37    0.07
   7   7  -2    0.12    0.05
   7   7  -2    0.40    0.22
  -7  -7   2    0.19    0.04
  -7  -7   2    0.28    0.06
  -7  -7   2    0.19    0.05
   6   7  -2    1.38    0.15
   6   7  -2    1.32    0.14
   6   7  -2    1.50    0.31
   6   7  -2    1.70    0.16
   6   7  -2    0.93    0.14
  -6  -7   2    0.81    0.10
  -6  -7   2    1.14    0.11
   5   7  -2    0.11    0.04
   5   7  -2    0.15    0.15
   5   7  -2    0.14    0.04
   5   7  -2    0.10    0.03
   5   7  -2    0.10    0.04
   5   7  -2    0.19    0.05
  -5  -7   2    0.11    0.03
  -5  -7   2    0.09    0.03
  -5  -7   2    0.07    0.03
  -5  -7   2    0.07    0.03
  -5  -7   2   -0.15    0.14
   4   7  -2    0.24    0.06
   4   7  -2    0.33    0.06
   4   7  -2    0.43    0.07
   4   7  -2    0.41    0.06
   4   7  -2    0.48    0.16
   4   7  -2    0.26    0.05
  -4  -7   2    0.21    0.04
  -4  -7   2    0.36    0.15
  -4  -7   2    0.39    0.06
  -4  -7   2    0.25    0.04
  -4  -7   2    0.16    0.04
  -4  -7   2    0.32    0.05
   3   7  -2   -0.05    0.07
   3   7  -2    0.01    0.03
   3   7  -2    0.02    0.02
   3   7  -2   -0.03    0.02
   3   7  -2   -0.01    0.01
   3   7  -2    0.01    0.02
   3   7  -2    0.01    0.03
  -3  -7   2    0.01    0.02
  -3  -7   2    0.00    0.02
  -3  -7   2   -0.03    0.02
  -3  -7   2   -0.01    0.02
  -3  -7   2   -0.04    0.10
  -3  -7   2   -0.04    0.02
   2   7  -2    1.78    0.17
   2   7  -2    1.83    0.16
   2   7  -2    1.41    0.17
   2   7  -2    2.07    0.18
   2   7  -2    1.74    0.19
   2   7  -2    1.70    0.18
   2   7  -2    1.69    0.17
   2   7  -2    2.29    0.28
  -2  -7   2    1.53    0.14
  -2  -7   2    1.58    0.27
  -2  -7   2    1.35    0.13
  -2  -7   2    1.54    0.15
  -2  -7   2    1.18    0.14
  -2  -7   2    1.64    0.13
   1   7  -2    3.51    0.37
   1   7  -2    4.09    0.45
   1   7  -2    4.51    0.37
   1   7  -2    3.84    0.37
   1   7  -2    4.14    0.37
   1   7  -2    4.36    0.36
   1   7  -2    4.10    0.38
   1   7  -2    4.18    0.38
  -1  -7   2    4.02    0.33
  -1  -7   2    3.50    0.33
  -1  -7   2    4.30    0.33
  -1  -7   2    3.58    0.33
  -1  -7   2    3.08    0.41
  -1  -7   2    3.50    0.34
  -1  -7   2    4.14    0.34
  -1  -7   2    3.03    0.34
   0   7  -2    1.82    0.18
   0   7  -2    1.82    0.17
   0   7  -2    1.80    0.24
   0   7  -2    1.98    0.19
   0   7  -2    1.96    0.16
   0   7  -2    1.64    0.17
   0   7  -2    1.73    0.18
   0   7  -2    1.79    0.18
   0   7  -2    1.76    0.17
   0  -7   2    1.80    0.15
   0  -7   2    1.85    0.16
   0  -7   2    1.60    0.15
   0  -7   2    1.73    0.17
   0  -7   2    1.31    0.16
  -1   7  -2    0.98    0.11
  -1   7  -2    0.98    0.10
  -1   7  -2    1.03    0.11
  -1   7  -2    0.96    0.10
  -1   7  -2    0.83    0.18
  -1   7  -2    1.17    0.21
  -1   7  -2    0.94    0.10
  -1   7  -2    1.00    0.11
  -1   7  -2    1.07    0.11
  -1   7  -2    1.14    0.10
   1  -7   2    0.99    0.10
   1  -7   2    0.96    0.09
   1  -7   2    0.91    0.11
   1  -7   2    1.01    0.09
  -2   7  -2   10.63    1.02
  -2   7  -2    9.91    0.94
  -2   7  -2    9.94    0.94
  -2   7  -2   11.95    0.93
  -2   7  -2   10.75    0.93
  -2   7  -2   11.11    0.95
  -2   7  -2   10.24    1.02
  -2   7  -2   11.57    0.95
  -2   7  -2   11.04    0.94
  -2   7  -2   10.25    0.95
  -2   7  -2   10.85    0.94
  -2   7  -2   10.14    0.94
   2  -7   2   10.78    0.89
   2  -7   2    9.19    0.88
   2  -7   2    9.22    0.88
   2  -7   2   10.80    0.87
  -3   7  -2    0.01    0.02
  -3   7  -2    0.02    0.03
  -3   7  -2    0.02    0.02
  -3   7  -2    0.07    0.07
  -3   7  -2    0.01    0.01
  -3   7  -2    0.07    0.02
  -3   7  -2    0.03    0.02
  -3   7  -2    0.03    0.02
  -3   7  -2    0.00    0.02
  -3   7  -2    0.01    0.02
  -3   7  -2    0.12    0.08
   3  -7   2    0.01    0.01
   3  -7   2    0.03    0.02
   3  -7   2    0.01    0.02
   3  -7   2    0.03    0.01
   3  -7   2    0.05    0.03
   3  -7   2    0.07    0.01
  -4   7  -2    2.27    0.20
  -4   7  -2    2.27    0.21
  -4   7  -2    2.01    0.21
  -4   7  -2    2.14    0.21
  -4   7  -2    2.45    0.29
  -4   7  -2    2.27    0.21
  -4   7  -2    2.34    0.21
  -4   7  -2    2.11    0.21
  -4   7  -2    2.06    0.21
   4  -7   2    1.68    0.27
   4  -7   2    2.33    0.19
   4  -7   2    2.10    0.20
   4  -7   2    2.20    0.19
   4  -7   2    1.85    0.20
   4  -7   2    2.11    0.20
   4  -7   2    2.08    0.21
   4  -7   2    2.07    0.19
  -5   7  -2    0.16    0.04
  -5   7  -2    0.16    0.03
  -5   7  -2    0.13    0.04
  -5   7  -2    0.20    0.04
  -5   7  -2    0.18    0.04
  -5   7  -2    0.18    0.04
  -5   7  -2    0.23    0.04
   5  -7   2    0.24    0.03
   5  -7   2    0.15    0.02
   5  -7   2    0.17    0.03
   5  -7   2    0.13    0.04
   5  -7   2    0.15    0.09
   5  -7   2    0.18    0.03
   5  -7   2    0.10    0.03
   5  -7   2    0.10    0.03
  -6   7  -2    6.74    0.63
  -6   7  -2    5.06    0.52
  -6   7  -2    6.69    0.53
  -6   7  -2    5.48    0.52
  -6   7  -2    6.09    0.52
  -6   7  -2    5.57    0.52
  -6   7  -2    5.37    0.53
   6  -7   2    4.87    0.57
   6  -7   2    5.72    0.47
   6  -7   2    5.33    0.46
   6  -7   2    5.71    0.46
   6  -7   2    5.26    0.48
   6  -7   2    4.48    0.46
   6  -7   2    4.55    0.47
   6  -7   2    5.18    0.46
  -7   7  -2    0.05    0.03
  -7   7  -2   -0.02    0.08
  -7   7  -2    0.03    0.03
  -7   7  -2   -0.01    0.03
  -7   7  -2    0.00    0.02
  -7   7  -2    0.02    0.03
   7  -7   2    0.01    0.02
   7  -7   2    0.00    0.02
   7  -7   2    0.04    0.04
   7  -7   2   -0.03    0.02
   7  -7   2    0.02    0.02
   7  -7   2    0.02    0.03
   7  -7   2    0.05    0.10
  -8   7  -2    0.05    0.03
  -8   7  -2   -0.01    0.03
  -8   7  -2   -0.01    0.03
  -8   7  -2   -0.01    0.03
   8  -7   2    0.01    0.03
   8  -7   2   -0.01    0.02
   8  -7   2    0.04    0.02
   8  -7   2    0.18    0.13
   8  -7   2   -0.02    0.02
   8  -7   2    0.02    0.03
   8  -7   2    0.03    0.03
  -9   7  -2    0.56    0.20
  -9   7  -2    0.51    0.08
  -9   7  -2    0.58    0.12
  -9   7  -2    0.42    0.09
  -9   7  -2    0.54    0.08
  -9   7  -2    0.46    0.08
   9  -7   2    0.42    0.06
   9  -7   2    0.46    0.08
   9  -7   2    0.37    0.07
   9  -7   2    0.42    0.08
   9  -7   2    0.32    0.05
   9  -7   2    0.30    0.17
 -10   7  -2   -0.02    0.03
 -10   7  -2    0.02    0.04
 -10   7  -2    0.02    0.03
 -10   7  -2    0.00    0.03
  10  -7   2    0.00    0.02
  10  -7   2    0.00    0.03
  10  -7   2    0.02    0.02
  10  -7   2    0.01    0.03
  10  -7   2   -0.13    0.19
 -11   7  -2    0.56    0.10
 -11   7  -2    0.91    0.29
 -11   7  -2    0.71    0.10
 -11   7  -2    0.54    0.11
  11  -7   2    0.35    0.07
  11  -7   2    0.60    0.08
  11  -7   2    0.50    0.09
  11  -7   2    0.22    0.25
   7   6  -2    0.08    0.04
   7   6  -2    0.08    0.04
   7   6  -2   -0.09    0.17
  -7  -6   2   -0.25    0.19
  -7  -6   2    0.05    0.03
  -7  -6   2    0.09    0.03
  -7  -6   2    0.02    0.03
   6   6  -2    0.73    0.09
   6   6  -2    0.88    0.10
   6   6  -2    0.54    0.10
   6   6  -2    0.75    0.20
   6   6  -2    0.80    0.10
   6   6  -2    0.66    0.10
  -6  -6   2    0.83    0.09
  -6  -6   2    0.58    0.08
  -6  -6   2    0.68    0.08
  -6  -6   2    0.48    0.07
  -6  -6   2    0.65    0.22
   5   6  -2    0.47    0.16
   5   6  -2    0.29    0.06
   5   6  -2    0.46    0.06
   5   6  -2    0.33    0.06
   5   6  -2    0.37    0.06
   5   6  -2    0.41    0.09
  -5  -6   2    0.37    0.05
  -5  -6   2    0.49    0.06
  -5  -6   2    0.34    0.06
  -5  -6   2    0.36    0.05
  -5  -6   2    0.32    0.06
   4   6  -2    1.55    0.23
   4   6  -2    1.37    0.15
   4   6  -2    1.59    0.15
   4   6  -2    1.43    0.15
   4   6  -2    1.34    0.14
  -4  -6   2    0.92    0.11
  -4  -6   2    1.08    0.22
  -4  -6   2    1.21    0.11
  -4  -6   2    1.14    0.12
  -4  -6   2    1.01    0.11
  -4  -6   2    0.98    0.11
   3   6  -2    2.31    0.22
   3   6  -2    2.58    0.30
   3   6  -2    2.31    0.22
   3   6  -2    2.66    0.22
   3   6  -2    2.16    0.21
   3   6  -2    1.84    0.22
  -3  -6   2    1.65    0.16
  -3  -6   2    1.28    0.25
  -3  -6   2    1.61    0.15
  -3  -6   2    1.57    0.16
   2   6  -2    0.21    0.04
   2   6  -2    0.18    0.04
   2   6  -2    0.21    0.04
   2   6  -2    0.20    0.04
   2   6  -2    0.32    0.11
   2   6  -2    0.21    0.03
   2   6  -2    0.11    0.03
  -2  -6   2    0.15    0.03
  -2  -6   2    0.18    0.03
  -2  -6   2    0.15    0.04
  -2  -6   2    0.15    0.03
  -2  -6   2    0.23    0.10
  -2  -6   2    0.17    0.02
  -2  -6   2    0.16    0.03
  -2  -6   2    0.23    0.04
   1   6  -2    0.02    0.02
   1   6  -2    0.02    0.02
   1   6  -2    0.07    0.06
   1   6  -2   -0.02    0.02
   1   6  -2    0.02    0.02
   1   6  -2    0.01    0.01
   1   6  -2    0.02    0.02
   1   6  -2    0.02    0.02
   1   6  -2    0.02    0.02
  -1  -6   2    0.01    0.01
  -1  -6   2    0.02    0.02
  -1  -6   2    0.00    0.06
  -1  -6   2    0.02    0.02
  -1  -6   2    0.00    0.01
  -1  -6   2    0.00    0.01
  -1  -6   2    0.02    0.01
   0   6  -2    2.22    0.22
   0   6  -2    2.39    0.28
   0   6  -2    2.35    0.22
   0   6  -2    2.37    0.21
   0   6  -2    2.35    0.22
   0   6  -2    2.45    0.21
   0   6  -2    2.18    0.21
   0   6  -2    2.33    0.21
   0   6  -2    2.24    0.22
   0  -6   2    2.20    0.20
   0  -6   2    2.19    0.20
   0  -6   2    2.10    0.27
   0  -6   2    2.22    0.20
   0  -6   2    2.53    0.19
   0  -6   2    1.97    0.21
   0  -6   2    1.97    0.20
  -1   6  -2    1.30    0.19
  -1   6  -2    1.28    0.13
  -1   6  -2    1.38    0.13
  -1   6  -2    1.38    0.12
  -1   6  -2    1.18    0.12
  -1   6  -2    1.14    0.13
  -1   6  -2    1.42    0.19
  -1   6  -2    1.43    0.14
  -1   6  -2    1.31    0.13
  -1   6  -2    1.45    0.12
  -1   6  -2    1.16    0.13
   1  -6   2    1.42    0.12
   1  -6   2    1.27    0.12
   1  -6   2    1.19    0.12
   1  -6   2    1.41    0.13
   1  -6   2    1.08    0.12
  -2   6  -2    3.41    0.35
  -2   6  -2    3.52    0.27
  -2   6  -2    2.97    0.35
  -2   6  -2    3.08    0.29
  -2   6  -2    2.91    0.28
  -2   6  -2    3.11    0.29
  -2   6  -2    2.91    0.28
  -2   6  -2    3.08    0.28
  -2   6  -2    2.89    0.28
  -2   6  -2    2.97    0.27
  -2   6  -2    3.19    0.28
   2  -6   2    3.15    0.28
   2  -6   2    2.46    0.27
   2  -6   2    2.75    0.27
   2  -6   2    3.38    0.26
   2  -6   2    3.17    0.27
   2  -6   2    3.07    0.27
  -3   6  -2    5.74    0.51
  -3   6  -2    6.05    0.57
  -3   6  -2    5.35    0.50
  -3   6  -2    6.25    0.51
  -3   6  -2    6.21    0.50
  -3   6  -2    5.95    0.51
  -3   6  -2    5.64    0.51
  -3   6  -2    5.20    0.51
  -3   6  -2    5.80    0.50
  -3   6  -2    4.98    0.51
   3  -6   2    5.52    0.48
   3  -6   2    6.20    0.48
   3  -6   2    5.43    0.49
   3  -6   2    4.75    0.49
   3  -6   2    4.95    0.55
   3  -6   2    5.14    0.49
   3  -6   2    5.52    0.49
   3  -6   2    5.85    0.48
  -4   6  -2    0.00    0.02
  -4   6  -2   -0.01    0.01
  -4   6  -2    0.00    0.02
  -4   6  -2    0.03    0.05
  -4   6  -2    0.00    0.02
  -4   6  -2   -0.01    0.02
  -4   6  -2   -0.01    0.02
  -4   6  -2    0.02    0.01
  -4   6  -2   -0.01    0.01
  -4   6  -2    0.00    0.02
   4  -6   2   -0.01    0.01
   4  -6   2    0.00    0.01
   4  -6   2    0.01    0.02
   4  -6   2    0.00    0.01
   4  -6   2   -0.01    0.02
   4  -6   2   -0.01    0.01
   4  -6   2    0.04    0.06
  -5   6  -2    0.71    0.09
  -5   6  -2    0.84    0.09
  -5   6  -2    0.89    0.09
  -5   6  -2    0.86    0.16
  -5   6  -2    0.86    0.09
  -5   6  -2    0.81    0.09
  -5   6  -2    0.90    0.09
   5  -6   2    0.88    0.08
   5  -6   2    0.75    0.18
   5  -6   2    0.77    0.09
   5  -6   2    0.79    0.09
   5  -6   2    0.69    0.09
   5  -6   2    0.89    0.09
   5  -6   2    0.90    0.08
   5  -6   2    0.82    0.10
  -6   6  -2    7.40    0.78
  -6   6  -2    9.02    0.78
  -6   6  -2    8.88    0.78
  -6   6  -2   10.08    0.88
  -6   6  -2    8.31    0.78
  -6   6  -2    9.81    0.78
   6  -6   2    6.34    0.66
   6  -6   2    8.57    0.66
   6  -6   2    7.13    0.77
   6  -6   2    6.63    0.67
   6  -6   2    7.23    0.66
   6  -6   2    7.26    0.67
   6  -6   2    7.83    0.66
   6  -6   2    8.38    0.66
  -7   6  -2    1.43    0.24
  -7   6  -2    1.07    0.13
  -7   6  -2    1.10    0.13
  -7   6  -2    1.08    0.12
  -7   6  -2    1.13    0.12
  -7   6  -2    1.31    0.13
   7  -6   2    0.72    0.09
   7  -6   2    0.69    0.19
   7  -6   2    0.79    0.10
   7  -6   2    0.88    0.10
   7  -6   2    1.01    0.09
   7  -6   2    0.85    0.10
   7  -6   2    1.13    0.10
  -8   6  -2    2.37    0.28
  -8   6  -2    2.96    0.28
  -8   6  -2    3.76    0.40
  -8   6  -2    3.20    0.28
  -8   6  -2    2.72    0.27
   8  -6   2    2.60    0.21
   8  -6   2    2.01    0.37
   8  -6   2    2.18    0.22
   8  -6   2    2.24    0.22
   8  -6   2    2.11    0.22
   8  -6   2    2.08    0.21
  -9   6  -2    0.01    0.03
  -9   6  -2    0.03    0.03
  -9   6  -2    0.00    0.03
  -9   6  -2    0.01    0.03
  -9   6  -2    0.01    0.03
   9  -6   2   -0.01    0.03
   9  -6   2   -0.02    0.02
   9  -6   2   -0.08    0.14
   9  -6   2    0.03    0.02
   9  -6   2    0.06    0.03
   9  -6   2    0.00    0.02
   9  -6   2    0.02    0.04
 -10   6  -2    0.47    0.08
 -10   6  -2    0.39    0.08
 -10   6  -2    0.39    0.07
 -10   6  -2    0.51    0.21
  10  -6   2    0.27    0.06
  10  -6   2    0.36    0.06
  10  -6   2    0.24    0.18
  10  -6   2    0.35    0.06
  10  -6   2    0.33    0.08
 -11   6  -2    0.52    0.10
 -11   6  -2    0.74    0.10
 -11   6  -2    0.74    0.11
 -11   6  -2    1.08    0.31
  11  -6   2    0.71    0.08
  11  -6   2    0.26    0.24
  11  -6   2    0.55    0.10
  11  -6   2    0.66    0.09
   8   5  -2    0.46    0.08
   8   5  -2    0.71    0.25
   8   5  -2    0.32    0.07
  -8  -5   2    0.28    0.06
  -8  -5   2    0.32    0.06
  -8  -5   2    0.39    0.07
  -8  -5   2    0.68    0.24
   7   5  -2    1.58    0.30
   7   5  -2    1.27    0.16
   7   5  -2    1.73    0.17
  -7  -5   2    1.22    0.12
  -7  -5   2    1.11    0.12
  -7  -5   2    1.09    0.28
  -7  -5   2    1.00    0.12
   6   5  -2    3.40    0.30
   6   5  -2    2.58    0.30
   6   5  -2    3.55    0.42
   6   5  -2    3.68    0.31
   6   5  -2    2.80    0.33
   6   5  -2    3.50    0.31
  -6  -5   2    2.33    0.24
  -6  -5   2    3.05    0.24
  -6  -5   2    2.17    0.23
  -6  -5   2    2.48    0.24
  -6  -5   2    2.61    0.37
   5   5  -2    0.61    0.08
   5   5  -2    0.62    0.16
   5   5  -2    0.61    0.07
   5   5  -2    0.52    0.07
   5   5  -2    0.52    0.07
   5   5  -2    0.46    0.08
  -5  -5   2    0.40    0.18
  -5  -5   2    0.43    0.06
  -5  -5   2    0.37    0.06
  -5  -5   2    0.48    0.06
  -5  -5   2    0.39    0.06
  -5  -5   2    0.59    0.07
   4   5  -2    2.36    0.21
   4   5  -2    2.36    0.21
   4   5  -2    2.20    0.21
   4   5  -2    2.43    0.22
   4   5  -2    2.42    0.29
   4   5  -2    1.88    0.21
  -4  -5   2    1.63    0.15
  -4  -5   2    1.52    0.16
  -4  -5   2    1.53    0.15
   3   5  -2    0.01    0.01
   3   5  -2    0.07    0.03
   3   5  -2    0.00    0.02
   3   5  -2    0.03    0.02
   3   5  -2   -0.06    0.05
   3   5  -2   -0.02    0.02
   3   5  -2    0.03    0.02
  -3  -5   2    0.01    0.02
  -3  -5   2   -0.01    0.01
  -3  -5   2    0.02    0.02
  -3  -5   2    0.02    0.01
  -3  -5   2    0.06    0.07
  -3  -5   2    0.02    0.02
   2   5  -2    0.26    0.04
   2   5  -2    0.25    0.04
   2   5  -2    0.29    0.04
   2   5  -2    0.30    0.03
   2   5  -2    0.31    0.09
   2   5  -2    0.29    0.04
   2   5  -2    0.29    0.04
  -2  -5   2    0.28    0.04
  -2  -5   2    0.34    0.04
  -2  -5   2    0.32    0.03
  -2  -5   2    0.43    0.11
  -2  -5   2    0.31    0.05
  -2  -5   2    0.22    0.04
  -2  -5   2    0.22    0.03
   1   5  -2    0.08    0.02
   1   5  -2    0.09    0.06
   1   5  -2    0.11    0.03
   1   5  -2    0.11    0.02
   1   5  -2    0.09    0.02
   1   5  -2    0.08    0.02
   1   5  -2    0.08    0.01
   1   5  -2    0.11    0.02
   1   5  -2    0.11    0.03
   1   5  -2    0.10    0.03
  -1  -5   2    0.13    0.07
  -1  -5   2    0.06    0.02
  -1  -5   2    0.10    0.02
  -1  -5   2    0.10    0.02
  -1  -5   2    0.10    0.01
  -1  -5   2    0.11    0.02
  -1  -5   2    0.06    0.02
  -1  -5   2    0.11    0.02
   0   5  -2    1.70    0.15
   0   5  -2    1.66    0.14
   0   5  -2    1.55    0.14
   0   5  -2    1.51    0.14
   0   5  -2    1.53    0.15
   0   5  -2    1.29    0.14
   0   5  -2    1.52    0.14
   0   5  -2    1.51    0.15
   0   5  -2    1.59    0.19
   0  -5   2    1.49    0.14
   0  -5   2    1.73    0.13
   0  -5   2    1.52    0.14
   0  -5   2    1.44    0.15
   0  -5   2    1.50    0.14
   0  -5   2    1.33    0.14
   0  -5   2    1.43    0.19
   0  -5   2    1.52    0.13
  -1   5  -2    0.00    0.01
  -1   5  -2    0.00    0.02
  -1   5  -2    0.00    0.01
  -1   5  -2    0.03    0.01
  -1   5  -2    0.04    0.04
  -1   5  -2    0.00    0.02
  -1   5  -2    0.05    0.05
  -1   5  -2    0.01    0.01
  -1   5  -2    0.01    0.01
  -1   5  -2    0.01    0.01
  -1   5  -2    0.01    0.01
  -1   5  -2    0.04    0.02
   1  -5   2    0.02    0.01
   1  -5   2    0.01    0.02
   1  -5   2   -0.01    0.01
   1  -5   2    0.03    0.01
   1  -5   2    0.01    0.02
   1  -5   2    0.00    0.01
  -2   5  -2    1.44    0.15
  -2   5  -2    1.64    0.15
  -2   5  -2    1.67    0.15
  -2   5  -2    1.68    0.14
  -2   5  -2    1.66    0.15
  -2   5  -2    1.41    0.15
  -2   5  -2    1.53    0.15
  -2   5  -2    1.49    0.19
  -2   5  -2    1.56    0.15
  -2   5  -2    1.67    0.14
  -2   5  -2    1.47    0.15
   2  -5   2    1.53    0.14
   2  -5   2    1.63    0.13
   2  -5   2    1.23    0.14
   2  -5   2    1.57    0.14
   2  -5   2    1.50    0.14
   2  -5   2    1.46    0.15
   2  -5   2    1.37    0.18
  -3   5  -2    0.83    0.15
  -3   5  -2    0.83    0.09
  -3   5  -2    1.02    0.09
  -3   5  -2    0.91    0.09
  -3   5  -2    1.02    0.09
  -3   5  -2    0.95    0.09
  -3   5  -2    0.96    0.10
  -3   5  -2    0.89    0.09
  -3   5  -2    0.88    0.09
  -3   5  -2    1.06    0.09
   3  -5   2    0.79    0.15
   3  -5   2    0.89    0.09
   3  -5   2    0.99    0.09
   3  -5   2    0.95    0.08
   3  -5   2    0.76    0.09
   3  -5   2    0.80    0.08
   3  -5   2    0.92    0.09
   3  -5   2    0.84    0.10
  -4   5  -2    4.58    0.42
  -4   5  -2    5.41    0.49
  -4   5  -2    4.08    0.43
  -4   5  -2    5.57    0.43
  -4   5  -2    4.62    0.43
  -4   5  -2    5.05    0.43
  -4   5  -2    4.60    0.43
   4  -5   2    4.04    0.39
   4  -5   2    4.34    0.38
   4  -5   2    4.26    0.39
   4  -5   2    4.04    0.39
   4  -5   2    4.82    0.38
   4  -5   2    4.02    0.39
   4  -5   2    4.35    0.46
   4  -5   2    4.72    0.39
  -5   5  -2    1.94    0.17
  -5   5  -2    1.68    0.16
  -5   5  -2    1.72    0.22
  -5   5  -2    1.59    0.16
  -5   5  -2    1.82    0.16
  -5   5  -2    1.45    0.17
  -5   5  -2    1.80    0.16
   5  -5   2    1.44    0.15
   5  -5   2    1.30    0.15
   5  -5   2    1.75    0.15
   5  -5   2    1.54    0.16
   5  -5   2    1.55    0.14
   5  -5   2    1.50    0.14
   5  -5   2    1.66    0.14
   5  -5   2    1.35    0.21
  -6   5  -2    0.40    0.06
  -6   5  -2    0.37    0.05
  -6   5  -2    0.33    0.06
  -6   5  -2    0.28    0.05
  -6   5  -2    0.37    0.06
  -6   5  -2    0.37    0.11
  -6   5  -2    0.36    0.04
   6  -5   2    0.27    0.04
   6  -5   2    0.15    0.10
   6  -5   2    0.26    0.05
   6  -5   2    0.28    0.05
   6  -5   2    0.35    0.05
   6  -5   2    0.30    0.04
   6  -5   2    0.32    0.04
  -7   5  -2   15.78    1.26
  -7   5  -2   16.85    1.36
  -7   5  -2   11.94    1.25
  -7   5  -2   13.58    1.25
  -7   5  -2   13.17    1.25
  -7   5  -2   15.21    1.25
   7  -5   2   10.69    1.06
   7  -5   2   11.53    1.05
   7  -5   2   12.80    1.05
   7  -5   2   13.86    1.06
   7  -5   2   10.96    1.06
   7  -5   2   11.73    1.17
   7  -5   2   12.46    1.05
  -8   5  -2    4.02    0.40
  -8   5  -2    4.50    0.40
  -8   5  -2    4.01    0.39
  -8   5  -2    4.48    0.50
  -8   5  -2    4.60    0.40
   8  -5   2    3.46    0.31
   8  -5   2    3.51    0.44
   8  -5   2    3.66    0.32
   8  -5   2    3.23    0.32
   8  -5   2    3.48    0.31
   8  -5   2    3.28    0.32
  -9   5  -2    1.39    0.15
  -9   5  -2    2.06    0.29
  -9   5  -2    1.28    0.16
  -9   5  -2    1.51    0.16
  -9   5  -2    1.64    0.16
   9  -5   2    0.97    0.13
   9  -5   2    1.39    0.13
   9  -5   2    1.28    0.13
   9  -5   2    1.09    0.12
   9  -5   2    0.98    0.25
   9  -5   2    1.11    0.12
   9  -5   2    1.13    0.14
 -10   5  -2    0.33    0.06
 -10   5  -2    0.59    0.09
 -10   5  -2    0.32    0.07
 -10   5  -2    0.74    0.22
 -10   5  -2    0.60    0.09
  10  -5   2    0.32    0.06
  10  -5   2    0.30    0.07
  10  -5   2    0.42    0.06
  10  -5   2    0.34    0.06
  10  -5   2    0.62    0.22
 -11   5  -2    1.95    0.29
 -11   5  -2    2.46    0.22
 -11   5  -2    2.01    0.24
  11  -5   2    2.09    0.23
  11  -5   2    2.35    0.21
  11  -5   2    2.09    0.22
   9   4  -2    0.19    0.06
   9   4  -2   -0.22    0.20
   9   4  -2    0.16    0.06
   9   4  -2    0.17    0.06
  -9  -4   2   -0.08    0.25
  -9  -4   2    0.12    0.04
  -9  -4   2    0.06    0.04
   8   4  -2    0.39    0.07
   8   4  -2    0.57    0.08
   8   4  -2    0.29    0.07
   8   4  -2    0.34    0.20
  -8  -4   2    0.50    0.08
  -8  -4   2    0.35    0.07
  -8  -4   2    0.36    0.24
  -8  -4   2    0.41    0.07
   7   4  -2    0.41    0.08
   7   4  -2    0.48    0.08
   7   4  -2    0.49    0.08
   7   4  -2    0.46    0.16
  -7  -4   2    0.36    0.06
  -7  -4   2    0.42    0.07
  -7  -4   2    0.39    0.17
  -7  -4   2    0.51    0.08
  -7  -4   2    0.49    0.08
  -7  -4   2    0.45    0.06
   6   4  -2    0.97    0.11
   6   4  -2    0.95    0.12
   6   4  -2    1.16    0.12
   6   4  -2    1.07    0.11
   6   4  -2    1.19    0.23
  -6  -4   2    0.70    0.09
  -6  -4   2    0.79    0.09
  -6  -4   2    0.91    0.10
  -6  -4   2    0.68    0.20
  -6  -4   2    0.91    0.09
   5   4  -2    0.09    0.03
   5   4  -2    0.12    0.03
   5   4  -2    0.08    0.10
   5   4  -2    0.11    0.03
   5   4  -2    0.14    0.03
   5   4  -2    0.12    0.04
  -5  -4   2    0.18    0.03
  -5  -4   2    0.10    0.03
  -5  -4   2    0.08    0.08
  -5  -4   2    0.14    0.04
  -5  -4   2    0.14    0.03
   4   4  -2    0.41    0.05
   4   4  -2    0.35    0.05
   4   4  -2    0.38    0.05
   4   4  -2    0.34    0.05
   4   4  -2    0.44    0.12
   4   4  -2    0.29    0.05
  -4  -4   2    0.29    0.04
  -4  -4   2    0.28    0.04
  -4  -4   2    0.35    0.05
  -4  -4   2    0.23    0.04
  -4  -4   2    0.31    0.04
   3   4  -2    0.16    0.03
   3   4  -2    0.12    0.03
   3   4  -2    0.12    0.03
   3   4  -2    0.12    0.03
   3   4  -2    0.11    0.03
   3   4  -2    0.08    0.06
  -3  -4   2    0.12    0.03
  -3  -4   2    0.12    0.02
  -3  -4   2    0.11    0.02
  -3  -4   2    0.08    0.05
  -3  -4   2    0.05    0.02
  -3  -4   2    0.12    0.03
   2   4  -2   27.98    2.42
   2   4  -2   23.70    2.42
   2   4  -2   31.94    2.48
   2   4  -2   26.92    2.42
   2   4  -2   27.47    2.42
   2   4  -2   30.10    2.42
  -2  -4   2   20.38    1.86
  -2  -4   2   22.90    1.93
  -2  -4   2   21.97    1.87
  -2  -4   2   21.01    1.87
   1   4  -2    6.22    0.57
   1   4  -2    6.92    0.57
   1   4  -2    6.13    0.57
   1   4  -2    6.62    0.56
   1   4  -2    6.25    0.60
   1   4  -2    6.22    0.56
   1   4  -2    6.88    0.57
  -1  -4   2    5.71    0.53
  -1  -4   2    5.09    0.56
  -1  -4   2    6.70    0.52
  -1  -4   2    5.86    0.52
  -1  -4   2    5.36    0.52
  -1  -4   2    6.49    0.52
  -1  -4   2    6.81    0.52
  -1  -4   2    5.26    0.52
   0   4  -2    2.17    0.19
   0   4  -2    1.86    0.19
   0   4  -2    2.22    0.20
   0   4  -2    2.29    0.19
   0   4  -2    2.17    0.19
   0   4  -2    1.92    0.19
   0   4  -2    2.01    0.19
   0   4  -2    1.79    0.21
   0   4  -2    2.31    0.19
   0   4  -2    2.10    0.19
   0  -4   2    2.22    0.18
   0  -4   2    1.76    0.18
   0  -4   2    1.77    0.21
   0  -4   2    2.10    0.18
   0  -4   2    1.97    0.18
  -1   4  -2    5.24    0.44
  -1   4  -2    4.69    0.44
  -1   4  -2    4.85    0.44
  -1   4  -2    4.57    0.47
  -1   4  -2    5.02    0.44
  -1   4  -2    5.76    0.44
  -1   4  -2    4.87    0.44
  -1   4  -2    4.43    0.47
  -1   4  -2    4.73    0.44
  -1   4  -2    4.93    0.45
  -1   4  -2    4.92    0.44
  -1   4  -2    5.66    0.44
   1  -4   2    4.81    0.44
   1  -4   2    5.38    0.45
   1  -4   2    5.39    0.44
   1  -4   2    5.24    0.45
   1  -4   2    4.60    0.44
  -2   4  -2   15.56    1.35
  -2   4  -2   17.07    1.35
  -2   4  -2   15.21    1.38
  -2   4  -2   15.57    1.36
  -2   4  -2   13.97    1.35
  -2   4  -2   16.48    1.35
  -2   4  -2   15.89    1.35
  -2   4  -2   16.18    1.35
  -2   4  -2   14.17    1.35
  -2   4  -2   15.21    1.36
   2  -4   2   12.43    1.30
   2  -4   2   15.53    1.26
   2  -4   2   14.97    1.27
   2  -4   2   14.52    1.27
   2  -4   2   15.21    1.26
   2  -4   2   14.06    1.27
   2  -4   2   14.68    1.26
  -3   4  -2   18.56    1.62
  -3   4  -2   18.19    1.63
  -3   4  -2   17.24    1.63
  -3   4  -2   19.49    1.67
  -3   4  -2   20.21    1.63
  -3   4  -2   17.07    1.63
  -3   4  -2   20.23    1.63
   3  -4   2   15.48    1.51
   3  -4   2   14.83    1.55
   3  -4   2   16.19    1.51
   3  -4   2   17.44    1.52
   3  -4   2   19.94    1.51
   3  -4   2   18.54    1.51
   3  -4   2   17.58    1.51
   3  -4   2   18.74    1.51
  -4   4  -2    5.39    0.50
  -4   4  -2    5.07    0.51
  -4   4  -2    5.94    0.51
  -4   4  -2    5.77    0.51
  -4   4  -2    5.54    0.51
  -4   4  -2    6.36    0.51
  -4   4  -2    6.60    0.57
   4  -4   2    4.89    0.51
   4  -4   2    5.49    0.45
   4  -4   2    4.66    0.45
   4  -4   2    4.92    0.45
   4  -4   2    4.49    0.45
   4  -4   2    5.69    0.45
   4  -4   2    5.28    0.45
  -5   4  -2    0.45    0.05
  -5   4  -2    0.54    0.06
  -5   4  -2    0.46    0.06
  -5   4  -2    0.51    0.06
  -5   4  -2    0.52    0.12
  -5   4  -2    0.43    0.06
  -5   4  -2    0.46    0.06
   5  -4   2    0.36    0.05
   5  -4   2    0.43    0.05
   5  -4   2    0.42    0.05
   5  -4   2    0.36    0.05
   5  -4   2    0.42    0.05
   5  -4   2    0.33    0.05
   5  -4   2    0.31    0.10
  -6   4  -2    0.40    0.06
  -6   4  -2    0.48    0.06
  -6   4  -2    0.47    0.06
  -6   4  -2    0.50    0.06
  -6   4  -2    0.42    0.05
  -6   4  -2    0.39    0.05
  -6   4  -2    0.45    0.13
   6  -4   2    0.41    0.05
   6  -4   2    0.40    0.06
   6  -4   2    0.37    0.12
   6  -4   2    0.38    0.05
   6  -4   2    0.33    0.05
   6  -4   2    0.40    0.05
   6  -4   2    0.44    0.06
  -7   4  -2    0.03    0.03
  -7   4  -2    0.06    0.03
  -7   4  -2    0.07    0.03
  -7   4  -2    0.05    0.04
  -7   4  -2    0.06    0.03
  -7   4  -2    0.05    0.02
  -7   4  -2    0.05    0.07
   7  -4   2    0.07    0.03
   7  -4   2    0.03    0.02
   7  -4   2    0.03    0.02
   7  -4   2   -0.12    0.07
   7  -4   2    0.04    0.02
   7  -4   2    0.03    0.03
   7  -4   2    0.03    0.02
  -8   4  -2    0.21    0.13
  -8   4  -2    0.16    0.05
  -8   4  -2    0.14    0.04
  -8   4  -2    0.10    0.04
  -8   4  -2    0.12    0.04
   8  -4   2    0.01    0.12
   8  -4   2    0.15    0.03
   8  -4   2    0.11    0.04
   8  -4   2    0.08    0.04
   8  -4   2    0.18    0.04
   8  -4   2    0.16    0.03
  -9   4  -2    0.15    0.05
  -9   4  -2    0.37    0.15
  -9   4  -2    0.16    0.05
  -9   4  -2    0.17    0.05
  -9   4  -2    0.17    0.05
  -9   4  -2    0.14    0.04
   9  -4   2    0.14    0.03
   9  -4   2    0.33    0.15
   9  -4   2    0.13    0.04
   9  -4   2    0.11    0.04
   9  -4   2    0.18    0.05
 -10   4  -2    0.39    0.06
 -10   4  -2    0.44    0.08
 -10   4  -2    0.32    0.07
 -10   4  -2    0.32    0.07
  10  -4   2    0.23    0.18
  10  -4   2    0.31    0.05
  10  -4   2    0.36    0.07
  10  -4   2    0.36    0.07
 -11   4  -2    0.17    0.06
 -11   4  -2    0.20    0.05
 -11   4  -2    0.54    0.26
  11  -4   2    0.21    0.04
  11  -4   2    0.28    0.25
  11  -4   2    0.07    0.04
  11  -4   2    0.14    0.05
   9   3  -2    0.80    0.10
   9   3  -2    0.55    0.10
   9   3  -2    0.77    0.10
   9   3  -2    0.56    0.25
  -9  -3   2    0.45    0.08
  -9  -3   2    0.59    0.23
  -9  -3   2    0.74    0.10
  -9  -3   2    0.36    0.07
  -9  -3   2    0.49    0.05
   8   3  -2    0.12    0.14
   8   3  -2    0.03    0.03
   8   3  -2    0.05    0.03
   8   3  -2    0.05    0.04
  -8  -3   2    0.08    0.04
  -8  -3   2    0.07    0.03
  -8  -3   2    0.05    0.14
  -8  -3   2    0.09    0.02
   7   3  -2    1.64    0.17
   7   3  -2    1.52    0.29
   7   3  -2    1.71    0.17
   7   3  -2    1.60    0.17
  -7  -3   2    1.17    0.13
  -7  -3   2    1.47    0.14
  -7  -3   2    1.70    0.15
  -7  -3   2    1.41    0.28
  -7  -3   2    1.15    0.14
  -7  -3   2    1.36    0.12
   6   3  -2    9.82    0.84
   6   3  -2    8.72    0.83
   6   3  -2   10.05    0.94
  -6  -3   2    6.84    0.65
  -6  -3   2    7.34    0.64
  -6  -3   2    8.25    0.65
  -6  -3   2    7.28    0.75
  -6  -3   2    6.78    0.65
   5   3  -2    2.73    0.26
   5   3  -2    2.92    0.33
   5   3  -2    3.16    0.26
   5   3  -2    2.77    0.25
   5   3  -2    2.74    0.26
   5   3  -2    2.45    0.26
  -5  -3   2    2.40    0.22
  -5  -3   2    2.29    0.21
  -5  -3   2    2.83    0.23
  -5  -3   2    2.24    0.22
  -5  -3   2    2.91    0.32
  -5  -3   2    2.19    0.22
  -5  -3   2    2.05    0.22
   4   3  -2    3.75    0.38
   4   3  -2    4.66    0.38
   4   3  -2    4.25    0.38
   4   3  -2    3.87    0.37
   4   3  -2    4.33    0.38
   4   3  -2    4.53    0.44
  -4  -3   2    3.28    0.30
  -4  -3   2    3.11    0.31
  -4  -3   2    3.43    0.31
  -4  -3   2    3.27    0.31
  -4  -3   2    3.82    0.31
  -4  -3   2    4.06    0.39
   3   3  -2    2.01    0.20
   3   3  -2    2.51    0.26
   3   3  -2    2.32    0.20
   3   3  -2    2.43    0.20
   3   3  -2    2.01    0.20
  -3  -3   2    2.11    0.18
  -3  -3   2    1.82    0.18
  -3  -3   2    2.35    0.18
  -3  -3   2    1.71    0.18
  -3  -3   2    1.76    0.18
   2   3  -2   43.35    3.79
  -2  -3   2   32.94    2.85
  -2  -3   2   32.11    2.82
  -2  -3   2   33.59    2.82
  -2  -3   2   31.25    2.81
   1   3  -2   49.53    4.31
  -1  -3   2   38.69    3.38
   0   3  -2   14.19    1.11
   0   3  -2   14.44    1.12
   0   3  -2   12.38    1.11
   0   3  -2   12.97    1.12
   0   3  -2   12.59    1.12
   0   3  -2   11.70    1.13
   0   3  -2   10.89    1.12
   0   3  -2   13.40    1.12
   0   3  -2   13.14    1.12
   0  -3   2   11.22    1.05
   0  -3   2   13.15    1.05
   0  -3   2   13.12    1.06
   0  -3   2   10.95    1.07
  -1   3  -2    5.26    0.51
  -1   3  -2    5.86    0.51
  -1   3  -2    5.94    0.51
  -1   3  -2    5.93    0.51
  -1   3  -2    5.79    0.51
  -1   3  -2    5.19    0.51
  -1   3  -2    5.21    0.53
  -1   3  -2    6.68    0.51
  -1   3  -2    5.49    0.51
  -1   3  -2    6.45    0.51
  -1   3  -2    6.23    0.51
   1  -3   2    5.59    0.49
   1  -3   2    5.69    0.49
   1  -3   2    6.38    0.49
   1  -3   2    5.83    0.50
   1  -3   2    5.40    0.49
   1  -3   2    4.57    0.52
  -2   3  -2    0.22    0.02
  -2   3  -2    0.19    0.03
  -2   3  -2    0.19    0.02
  -2   3  -2    0.18    0.02
  -2   3  -2    0.17    0.02
  -2   3  -2    0.18    0.02
  -2   3  -2    0.21    0.02
  -2   3  -2    0.17    0.04
   2  -3   2    0.22    0.03
   2  -3   2    0.22    0.02
   2  -3   2    0.22    0.05
   2  -3   2    0.17    0.02
   2  -3   2    0.17    0.02
   2  -3   2    0.17    0.03
   2  -3   2    0.20    0.02
   2  -3   2    0.21    0.02
  -3   3  -2    0.38    0.07
  -3   3  -2    0.37    0.04
  -3   3  -2    0.31    0.03
  -3   3  -2    0.33    0.04
  -3   3  -2    0.30    0.04
  -3   3  -2    0.33    0.04
  -3   3  -2    0.30    0.04
   3  -3   2    0.32    0.04
   3  -3   2    0.32    0.03
   3  -3   2    0.28    0.03
   3  -3   2    0.31    0.04
   3  -3   2    0.30    0.07
   3  -3   2    0.29    0.03
   3  -3   2    0.23    0.03
  -4   3  -2    3.55    0.35
  -4   3  -2    4.15    0.40
  -4   3  -2    3.75    0.35
  -4   3  -2    4.17    0.35
  -4   3  -2    4.29    0.36
  -4   3  -2    3.93    0.35
  -4   3  -2    4.01    0.35
   4  -3   2    3.75    0.31
   4  -3   2    3.38    0.31
   4  -3   2    3.72    0.37
   4  -3   2    3.25    0.31
   4  -3   2    3.26    0.31
   4  -3   2    3.94    0.32
   4  -3   2    3.46    0.32
  -5   3  -2    5.89    0.57
  -5   3  -2    7.06    0.63
  -5   3  -2    7.00    0.56
  -5   3  -2    6.38    0.56
  -5   3  -2    6.87    0.57
  -5   3  -2    5.67    0.56
  -5   3  -2    6.11    0.56
   5  -3   2    5.76    0.50
   5  -3   2    6.41    0.50
   5  -3   2    5.47    0.50
   5  -3   2    5.31    0.50
   5  -3   2    5.08    0.50
   5  -3   2    5.68    0.50
   5  -3   2    5.95    0.57
  -6   3  -2    0.14    0.03
  -6   3  -2    0.18    0.03
  -6   3  -2    0.06    0.08
  -6   3  -2    0.18    0.03
  -6   3  -2    0.17    0.04
  -6   3  -2    0.17    0.04
   6  -3   2    0.14    0.03
   6  -3   2    0.18    0.04
   6  -3   2    0.17    0.04
   6  -3   2    0.13    0.09
   6  -3   2    0.14    0.03
   6  -3   2    0.10    0.03
  -7   3  -2    2.03    0.19
  -7   3  -2    1.91    0.19
  -7   3  -2    2.25    0.29
  -7   3  -2    1.77    0.17
  -7   3  -2    1.92    0.19
  -7   3  -2    1.84    0.18
  -7   3  -2    1.91    0.19
   7  -3   2    1.86    0.17
   7  -3   2    1.64    0.17
   7  -3   2    1.74    0.17
   7  -3   2    1.83    0.17
   7  -3   2    2.01    0.28
   7  -3   2    1.62    0.16
  -8   3  -2   -0.03    0.02
  -8   3  -2   -0.01    0.03
  -8   3  -2    0.00    0.01
  -8   3  -2    0.01    0.03
  -8   3  -2   -0.02    0.09
  -8   3  -2    0.00    0.02
   8  -3   2   -0.08    0.09
   8  -3   2    0.03    0.02
   8  -3   2    0.02    0.03
   8  -3   2   -0.02    0.02
   8  -3   2   -0.01    0.03
  -9   3  -2    1.85    0.19
  -9   3  -2    1.78    0.17
  -9   3  -2    2.89    0.35
  -9   3  -2    1.82    0.18
  -9   3  -2    1.56    0.17
  -9   3  -2    1.73    0.18
  -9   3  -2    1.45    0.20
  -9   3  -2    1.38    0.17
   9  -3   2    1.18    0.15
   9  -3   2    1.43    0.16
   9  -3   2    2.02    0.34
   9  -3   2    1.47    0.15
   9  -3   2    1.74    0.16
 -10   3  -2    0.14    0.05
 -10   3  -2    0.09    0.04
 -10   3  -2    0.00    0.03
 -10   3  -2    0.14    0.04
  10  -3   2    0.15    0.05
  10  -3   2    0.17    0.04
  10  -3   2    0.00    0.17
  10  -3   2    0.11    0.04
 -11   3  -2    0.21    0.21
 -11   3  -2    0.03    0.04
 -11   3  -2   -0.01    0.03
  11  -3   2    0.08    0.22
  11  -3   2    0.05    0.04
  11  -3   2    0.02    0.04
  11  -3   2    0.02    0.03
  10   2  -2    0.27    0.07
  10   2  -2    0.24    0.06
  10   2  -2    0.42    0.26
 -10  -2   2    0.32    0.06
 -10  -2   2    0.28    0.07
 -10  -2   2    0.20    0.24
 -10  -2   2    0.29    0.04
   9   2  -2    0.24    0.18
   9   2  -2    0.17    0.05
   9   2  -2    0.04    0.04
   9   2  -2    0.18    0.05
  -9  -2   2    0.05    0.04
  -9  -2   2    0.09    0.02
  -9  -2   2    0.09    0.04
  -9  -2   2    0.09    0.05
  -9  -2   2    0.09    0.03
  -9  -2   2    0.23    0.18
   8   2  -2    0.03    0.03
   8   2  -2    0.03    0.03
   8   2  -2   -0.09    0.11
   8   2  -2    0.03    0.03
   8   2  -2    0.01    0.03
  -8  -2   2    0.08    0.04
  -8  -2   2   -0.05    0.13
  -8  -2   2    0.05    0.02
  -8  -2   2    0.04    0.03
  -8  -2   2    0.01    0.02
   7   2  -2    0.08    0.04
   7   2  -2    0.00    0.02
   7   2  -2    0.04    0.03
   7   2  -2    0.07    0.10
   7   2  -2    0.00    0.03
  -7  -2   2    0.04    0.03
  -7  -2   2    0.05    0.03
  -7  -2   2    0.02    0.02
  -7  -2   2    0.04    0.02
  -7  -2   2    0.06    0.10
  -7  -2   2    0.02    0.03
   6   2  -2    0.55    0.15
   6   2  -2    0.35    0.06
   6   2  -2    0.50    0.07
   6   2  -2    0.45    0.07
   6   2  -2    0.37    0.05
  -6  -2   2    0.35    0.13
  -6  -2   2    0.40    0.06
  -6  -2   2    0.39    0.05
  -6  -2   2    0.36    0.06
  -6  -2   2    0.53    0.06
  -6  -2   2    0.46    0.06
  -6  -2   2    0.34    0.04
   5   2  -2    0.01    0.02
   5   2  -2    0.01    0.06
   5   2  -2    0.02    0.02
   5   2  -2    0.00    0.02
  -5  -2   2    0.01    0.01
  -5  -2   2    0.03    0.02
  -5  -2   2   -0.01    0.01
  -5  -2   2   -0.03    0.02
  -5  -2   2    0.01    0.02
  -5  -2   2    0.01    0.06
  -5  -2   2    0.02    0.01
   4   2  -2    7.47    0.63
   4   2  -2    7.83    0.69
   4   2  -2    6.77    0.62
   4   2  -2    6.97    0.62
   4   2  -2    6.84    0.62
   4   2  -2    6.88    0.62
  -4  -2   2    6.26    0.56
  -4  -2   2    6.52    0.56
  -4  -2   2    5.87    0.55
  -4  -2   2    5.83    0.55
  -4  -2   2    7.68    0.63
  -4  -2   2    7.27    0.56
  -4  -2   2    5.81    0.55
  -4  -2   2    6.09    0.55
   3   2  -2    3.32    0.31
   3   2  -2    3.24    0.30
   3   2  -2    3.49    0.31
   3   2  -2    3.67    0.35
   3   2  -2    3.55    0.30
  -3  -2   2    2.98    0.27
  -3  -2   2    3.03    0.27
  -3  -2   2    2.80    0.27
  -3  -2   2    2.55    0.34
  -3  -2   2    3.31    0.28
  -3  -2   2    2.93    0.27
  -3  -2   2    3.63    0.28
  -3  -2   2    3.13    0.27
   2   2  -2  296.53   27.49
  -2  -2   2  393.98   36.07
   1   2  -2  692.93   61.00
  -1  -2   2 1000.00   87.62
   0  -2   2   56.86    4.93
  -1   2  -2    2.07    0.19
  -1   2  -2    2.38    0.19
  -1   2  -2    2.22    0.19
  -1   2  -2    2.32    0.20
  -1   2  -2    1.95    0.20
  -1   2  -2    2.16    0.19
  -1   2  -2    2.28    0.19
  -1   2  -2    2.24    0.19
  -1   2  -2    2.08    0.19
   1  -2   2    2.12    0.18
   1  -2   2    1.86    0.19
   1  -2   2    1.95    0.18
   1  -2   2    2.03    0.19
   1  -2   2    2.14    0.18
   1  -2   2    2.33    0.18
  -2   2  -2    0.08    0.04
  -2   2  -2    0.06    0.01
  -2   2  -2    0.06    0.01
  -2   2  -2    0.07    0.01
  -2   2  -2    0.06    0.01
  -2   2  -2    0.05    0.01
  -2   2  -2    0.05    0.01
   2  -2   2    0.04    0.03
   2  -2   2    0.03    0.01
   2  -2   2    0.05    0.01
   2  -2   2    0.05    0.01
   2  -2   2    0.07    0.01
   2  -2   2    0.05    0.01
   2  -2   2    0.05    0.01
  -3   2  -2   13.68    1.14
  -3   2  -2   13.57    1.14
  -3   2  -2   12.25    1.13
  -3   2  -2   12.74    1.14
  -3   2  -2   12.05    1.13
  -3   2  -2   13.62    1.14
  -3   2  -2   13.56    1.17
   3  -2   2   11.52    1.06
   3  -2   2   11.93    1.06
   3  -2   2   12.51    1.10
   3  -2   2   11.72    1.06
   3  -2   2   12.29    1.06
   3  -2   2   13.37    1.06
  -4   2  -2    6.90    0.59
  -4   2  -2    7.08    0.64
  -4   2  -2    7.13    0.59
  -4   2  -2    6.08    0.59
  -4   2  -2    7.16    0.59
  -4   2  -2    6.18    0.59
   4  -2   2    5.99    0.54
   4  -2   2    6.62    0.55
   4  -2   2    6.39    0.55
   4  -2   2    6.07    0.54
   4  -2   2    6.28    0.59
   4  -2   2    5.71    0.54
  -5   2  -2    0.21    0.04
  -5   2  -2    0.15    0.03
  -5   2  -2    0.19    0.04
  -5   2  -2    0.19    0.08
  -5   2  -2    0.21    0.04
  -5   2  -2    0.14    0.03
  -5   2  -2    0.16    0.02
   5  -2   2    0.17    0.07
   5  -2   2    0.13    0.03
   5  -2   2    0.15    0.03
   5  -2   2    0.16    0.03
   5  -2   2    0.15    0.03
   5  -2   2    0.15    0.03
  -6   2  -2    0.00    0.02
  -6   2  -2   -0.01    0.02
  -6   2  -2    0.10    0.03
  -6   2  -2    0.01    0.02
  -6   2  -2    0.03    0.02
  -6   2  -2    0.02    0.06
  -6   2  -2   -0.01    0.01
   6  -2   2    0.00    0.02
   6  -2   2    0.01    0.02
   6  -2   2    0.01    0.02
   6  -2   2    0.00    0.02
   6  -2   2   -0.02    0.02
   6  -2   2    0.00    0.06
  -7   2  -2    0.10    0.03
  -7   2  -2    0.04    0.02
  -7   2  -2    0.05    0.02
  -7   2  -2    0.04    0.03
  -7   2  -2    0.04    0.03
  -7   2  -2    0.07    0.03
  -7   2  -2    0.09    0.02
  -7   2  -2   -0.03    0.08
   7  -2   2    0.03    0.08
   7  -2   2    0.04    0.03
   7  -2   2    0.07    0.03
   7  -2   2    0.12    0.04
   7  -2   2    0.03    0.03
  -8   2  -2    0.08    0.11
  -8   2  -2    0.48    0.07
  -8   2  -2    0.32    0.07
  -8   2  -2    0.45    0.06
  -8   2  -2    0.40    0.04
  -8   2  -2    0.40    0.06
   8  -2   2    0.39    0.07
   8  -2   2    0.27    0.05
   8  -2   2    0.36    0.15
   8  -2   2    0.37    0.06
   8  -2   2    0.37    0.07
  -9   2  -2    0.91    0.24
  -9   2  -2    0.78    0.10
  -9   2  -2    0.67    0.09
  -9   2  -2    0.92    0.11
  -9   2  -2    0.59    0.08
  -9   2  -2    0.74    0.08
  -9   2  -2    0.74    0.08
  -9   2  -2    0.82    0.10
   9  -2   2    0.68    0.09
   9  -2   2    0.64    0.09
   9  -2   2    0.70    0.09
   9  -2   2    0.57    0.08
 -10   2  -2    0.06    0.04
 -10   2  -2    0.04    0.03
 -10   2  -2    0.21    0.18
 -10   2  -2    0.07    0.04
  10  -2   2    0.30    0.19
  10  -2   2    0.11    0.04
  10  -2   2    0.12    0.04
 -11   2  -2    0.15    0.05
 -11   2  -2    0.08    0.25
 -11   2  -2    0.24    0.10
 -11   2  -2    0.16    0.04
  11  -2   2    0.23    0.24
  11  -2   2    0.21    0.06
  11  -2   2    0.08    0.04
  10   1  -2    0.17    0.20
  10   1  -2    0.24    0.06
  10   1  -2    0.32    0.07
 -10  -1   2    0.32    0.05
 -10  -1   2    0.37    0.07
 -10  -1   2    0.29    0.06
 -10  -1   2    0.21    0.05
 -10  -1   2    0.44    0.24
   9   1  -2    0.08    0.16
   9   1  -2    0.14    0.05
   9   1  -2    0.13    0.06
   9   1  -2    0.17    0.05
  -9  -1   2    0.15    0.04
  -9  -1   2    0.09    0.04
  -9  -1   2    0.19    0.06
  -9  -1   2   -0.21    0.13
  -9  -1   2    0.13    0.03
   8   1  -2    1.39    0.15
   8   1  -2    1.36    0.15
   8   1  -2    1.30    0.14
   8   1  -2    1.63    0.30
  -8  -1   2    1.51    0.15
  -8  -1   2    1.25    0.13
  -8  -1   2    1.44    0.15
  -8  -1   2    1.32    0.14
  -8  -1   2    1.21    0.13
  -8  -1   2    1.24    0.14
  -8  -1   2    1.36    0.28
   7   1  -2   -0.02    0.09
   7   1  -2    0.15    0.04
   7   1  -2    0.19    0.04
   7   1  -2    0.15    0.04
   7   1  -2    0.18    0.05
  -7  -1   2    0.17    0.02
  -7  -1   2    0.18    0.03
  -7  -1   2    0.17    0.04
  -7  -1   2    0.21    0.05
  -7  -1   2    0.25    0.12
  -7  -1   2    0.10    0.04
  -7  -1   2    0.14    0.04
  -7  -1   2    0.19    0.03
   6   1  -2    0.55    0.14
   6   1  -2    0.45    0.07
   6   1  -2    0.51    0.05
   6   1  -2    0.57    0.07
   6   1  -2    0.61    0.07
   6   1  -2    0.54    0.06
  -6  -1   2    0.48    0.07
  -6  -1   2    0.56    0.07
  -6  -1   2    0.48    0.05
  -6  -1   2    0.51    0.06
  -6  -1   2    0.54    0.07
  -6  -1   2    0.76    0.17
  -6  -1   2    0.61    0.07
   5   1  -2    1.11    0.12
   5   1  -2    1.17    0.12
   5   1  -2    1.20    0.12
   5   1  -2    1.43    0.19
   5   1  -2    1.21    0.12
   5   1  -2    1.12    0.11
  -5  -1   2    1.00    0.10
  -5  -1   2    0.97    0.10
  -5  -1   2    1.30    0.18
  -5  -1   2    1.15    0.11
  -5  -1   2    1.17    0.11
  -5  -1   2    0.97    0.10
   4   1  -2    1.00    0.14
   4   1  -2    0.88    0.09
   4   1  -2    0.95    0.09
   4   1  -2    0.88    0.09
   4   1  -2    0.88    0.09
   4   1  -2    0.92    0.08
  -4  -1   2    0.97    0.09
  -4  -1   2    0.79    0.08
  -4  -1   2    0.90    0.09
  -4  -1   2    0.81    0.08
  -4  -1   2    0.82    0.08
  -4  -1   2    0.87    0.13
   3   1  -2    1.32    0.12
   3   1  -2    1.28    0.12
   3   1  -2    1.24    0.15
   3   1  -2    1.24    0.11
   3   1  -2    1.20    0.11
   3   1  -2    1.12    0.11
  -3  -1   2    1.22    0.11
  -3  -1   2    1.42    0.11
  -3  -1   2    1.08    0.11
  -3  -1   2    1.11    0.11
  -3  -1   2    1.20    0.11
  -3  -1   2    1.16    0.14
  -3  -1   2    1.04    0.10
   2   1  -2    0.01    0.01
   2   1  -2    0.00    0.00
   2   1  -2    0.02    0.01
   2   1  -2    0.02    0.02
   2   1  -2    0.00    0.01
   2   1  -2    0.02    0.01
  -2  -1   2    0.02    0.01
  -2  -1   2    0.00    0.01
  -2  -1   2    0.00    0.01
  -2  -1   2    0.03    0.01
  -2  -1   2    0.01    0.01
  -2  -1   2    0.02    0.01
  -1  -1   2   34.16    2.97
   0   1  -2    0.03    0.01
   0   1  -2    0.04    0.01
   0   1  -2    0.04    0.01
   0   1  -2    0.02    0.00
   0   1  -2    0.02    0.01
   0  -1   2    0.04    0.01
   0  -1   2    0.03    0.01
   0  -1   2    0.02    0.01
   0  -1   2    0.05    0.01
   0  -1   2    0.03    0.01
   0  -1   2    0.07    0.01
  -1   1  -2   75.83    7.40
   1  -1   2    0.17    0.32
  -2   1  -2    1.13    0.11
  -2   1  -2    1.22    0.14
  -2   1  -2    1.30    0.11
  -2   1  -2    1.20    0.11
  -2   1  -2    1.29    0.11
  -2   1  -2    1.17    0.11
  -2   1  -2    1.26    0.11
   2  -1   2    1.21    0.11
   2  -1   2    1.17    0.11
   2  -1   2    1.29    0.11
   2  -1   2    1.13    0.13
   2  -1   2    1.21    0.11
   2  -1   2    1.15    0.11
  -3   1  -2    1.59    0.14
  -3   1  -2    1.45    0.14
  -3   1  -2    1.39    0.13
  -3   1  -2    1.53    0.14
  -3   1  -2    1.45    0.17
  -3   1  -2    1.38    0.13
   3  -1   2    1.47    0.14
   3  -1   2    1.51    0.14
   3  -1   2    1.39    0.14
   3  -1   2    1.51    0.14
   3  -1   2    1.52    0.19
  -4   1  -2   26.93    2.33
  -4   1  -2   24.72    2.27
  -4   1  -2   26.20    2.27
  -4   1  -2   26.93    2.27
   4  -1   2   26.21    2.30
   4  -1   2   25.59    2.25
   4  -1   2   25.40    2.25
   4  -1   2   26.56    2.25
  -5   1  -2    1.08    0.19
  -5   1  -2    1.16    0.11
  -5   1  -2    1.18    0.11
  -5   1  -2    1.06    0.10
  -5   1  -2    1.07    0.11
  -5   1  -2    1.09    0.11
  -5   1  -2    1.09    0.11
  -5   1  -2    1.21    0.11
   5  -1   2    1.23    0.12
   5  -1   2    1.09    0.11
   5  -1   2    1.17    0.18
   5  -1   2    1.12    0.12
   5  -1   2    1.28    0.12
  -6   1  -2    0.12    0.03
  -6   1  -2    0.14    0.03
  -6   1  -2    0.14    0.02
  -6   1  -2    0.18    0.10
  -6   1  -2    0.18    0.04
  -6   1  -2    0.10    0.03
  -6   1  -2    0.10    0.03
  -6   1  -2    0.14    0.04
   6  -1   2    0.14    0.08
   6  -1   2    0.16    0.04
   6  -1   2    0.13    0.03
   6  -1   2    0.10    0.03
   6  -1   2    0.14    0.04
  -7   1  -2    1.12    0.12
  -7   1  -2    1.37    0.25
  -7   1  -2    1.08    0.11
  -7   1  -2    1.20    0.12
  -7   1  -2    1.35    0.13
  -7   1  -2    1.13    0.12
  -7   1  -2    1.25    0.13
  -7   1  -2    1.30    0.13
   7  -1   2    1.28    0.13
   7  -1   2    1.17    0.13
   7  -1   2    1.10    0.12
   7  -1   2    1.05    0.22
   7  -1   2    1.09    0.12
  -8   1  -2    1.41    0.14
  -8   1  -2    1.22    0.12
  -8   1  -2    1.18    0.13
  -8   1  -2    1.26    0.27
  -8   1  -2    1.08    0.11
  -8   1  -2    1.22    0.13
  -8   1  -2    1.21    0.12
   8  -1   2    1.14    0.14
   8  -1   2    1.48    0.27
   8  -1   2    1.29    0.14
   8  -1   2    1.21    0.14
  -9   1  -2    1.77    0.16
  -9   1  -2    1.81    0.18
  -9   1  -2    1.70    0.18
  -9   1  -2    1.51    0.15
  -9   1  -2    1.80    0.18
  -9   1  -2    1.59    0.16
   9  -1   2    1.54    0.17
   9  -1   2    1.66    0.18
   9  -1   2    1.48    0.30
   9  -1   2    1.68    0.18
 -10   1  -2    0.07    0.04
 -10   1  -2    0.11    0.03
 -10   1  -2    0.07    0.20
 -10   1  -2    0.07    0.04
  10  -1   2    0.13    0.05
  10  -1   2    0.06    0.20
  10  -1   2    0.12    0.05
  11   0  -2    0.16    0.05
  11   0  -2    0.18    0.06
 -11   0   2   -0.01    0.28
 -11   0   2    0.06    0.05
  10   0  -2    2.10    0.22
  10   0  -2    2.15    0.22
  10   0  -2    1.86    0.40
 -10   0   2    1.93    0.20
 -10   0   2    2.10    0.20
 -10   0   2    2.50    0.42
 -10   0   2    2.25    0.23
   9   0  -2    1.72    0.19
   9   0  -2    1.79    0.19
   9   0  -2    1.84    0.35
   9   0  -2    1.78    0.21
  -9   0   2    1.87    0.18
  -9   0   2    1.75    0.16
  -9   0   2    1.70    0.17
  -9   0   2    1.52    0.17
  -9   0   2    1.96    0.19
  -9   0   2    1.70    0.18
  -9   0   2    2.35    0.34
   8   0  -2    1.11    0.13
   8   0  -2    1.14    0.13
   8   0  -2    0.98    0.11
   8   0  -2    1.46    0.28
   8   0  -2    1.33    0.13
  -8   0   2    1.13    0.10
  -8   0   2    1.29    0.26
  -8   0   2    0.98    0.12
  -8   0   2    1.11    0.11
  -8   0   2    1.21    0.13
  -8   0   2    1.25    0.12
  -8   0   2    1.24    0.13
  -8   0   2    1.10    0.11
   7   0  -2    0.94    0.10
   7   0  -2    0.98    0.22
   7   0  -2    0.97    0.11
   7   0  -2    0.93    0.10
   7   0  -2    0.87    0.09
   7   0  -2    0.97    0.11
  -7   0   2    1.12    0.11
  -7   0   2    1.02    0.10
  -7   0   2    0.87    0.09
  -7   0   2    1.05    0.22
  -7   0   2    1.02    0.11
  -7   0   2    0.85    0.10
  -7   0   2    1.00    0.11
   6   0  -2    1.44    0.15
   6   0  -2    1.76    0.15
   6   0  -2    1.60    0.29
   6   0  -2    1.53    0.15
   6   0  -2    1.43    0.14
   6   0  -2    1.47    0.15
  -6   0   2    1.47    0.14
  -6   0   2    1.33    0.14
  -6   0   2    1.42    0.14
  -6   0   2    1.58    0.15
  -6   0   2    1.67    0.15
  -6   0   2    1.39    0.14
  -6   0   2    2.10    0.24
   5   0  -2    1.55    0.15
   5   0  -2    1.54    0.21
   5   0  -2    1.46    0.14
   5   0  -2    1.53    0.14
   5   0  -2    1.48    0.15
   5   0  -2    1.62    0.15
  -5   0   2    1.57    0.15
  -5   0   2    1.30    0.14
  -5   0   2    1.54    0.14
  -5   0   2    1.70    0.15
  -5   0   2    1.39    0.14
  -5   0   2    1.48    0.14
  -5   0   2    1.78    0.21
   4   0  -2    2.77    0.25
   4   0  -2    2.69    0.30
   4   0  -2    2.80    0.25
   4   0  -2    2.65    0.24
   4   0  -2    2.70    0.25
   4   0  -2    2.99    0.25
  -4   0   2    2.65    0.25
  -4   0   2    3.14    0.26
  -4   0   2    2.89    0.25
  -4   0   2    2.42    0.25
  -4   0   2    3.26    0.31
  -4   0   2    2.86    0.25
  -4   0   2    2.80    0.26
   3   0  -2    0.22    0.03
   3   0  -2    0.22    0.03
   3   0  -2    0.27    0.03
   3   0  -2    0.24    0.03
   3   0  -2    0.27    0.07
   3   0  -2    0.25    0.03
  -3   0   2    0.27    0.03
  -3   0   2    0.21    0.06
  -3   0   2    0.24    0.03
  -3   0   2    0.26    0.04
   2   0  -2    2.93    0.27
   2   0  -2    3.14    0.27
   2   0  -2    3.09    0.27
   2   0  -2    3.30    0.27
   2   0  -2    2.83    0.30
   2   0  -2    3.09    0.27
  -2   0   2    3.19    0.28
  -2   0   2    2.99    0.31
  -2   0   2    3.37    0.28
  -2   0   2    2.95    0.28
  -2   0   2    2.94    0.28
  -2   0   2    3.49    0.28
   1   0  -2    2.95    0.31
   1   0  -2    3.42    0.29
   1   0  -2    3.34    0.29
   1   0  -2    3.19    0.29
   1   0  -2    3.20    0.29
   1   0  -2    3.46    0.29
  -1   0   2    3.58    0.30
  -1   0   2    3.44    0.30
  -1   0   2    3.19    0.30
  -1   0   2    3.17    0.29
  -1   0   2    3.20    0.30
  -1   0   2    3.67    0.30
   0   0  -2    9.90    0.82
   0   0  -2    8.99    0.84
   0   0   2   10.15    0.90
  -1   0  -2    9.90    0.90
  -1   0  -2   10.17    0.87
  -1   0  -2   10.06    0.88
   1   0   2   11.58    0.93
   1   0   2   10.54    0.93
   1   0   2    9.85    0.93
   1   0   2   10.62    0.95
  -2   0  -2    3.71    0.32
  -2   0  -2    3.26    0.35
  -2   0  -2    3.64    0.32
  -2   0  -2    3.59    0.32
  -2   0  -2    3.81    0.32
  -2   0  -2    3.35    0.32
  -2   0  -2    3.94    0.32
   2   0   2    4.09    0.34
   2   0   2    3.56    0.34
   2   0   2    3.77    0.34
   2   0   2    3.63    0.33
   2   0   2    4.05    0.34
   2   0   2    4.16    0.37
  -3   0  -2   20.31    1.83
  -3   0  -2   22.17    1.84
  -3   0  -2   21.00    1.89
  -3   0  -2   21.18    1.84
  -3   0  -2   21.19    1.84
   3   0   2   22.25    2.05
   3   0   2   23.01    2.05
   3   0   2   25.72    2.05
   3   0   2   22.26    2.05
   3   0   2   24.92    2.09
  -4   0  -2    2.29    0.22
  -4   0  -2    2.57    0.29
  -4   0  -2    2.50    0.22
  -4   0  -2    2.19    0.21
  -4   0  -2    2.68    0.22
  -4   0  -2    2.40    0.23
  -4   0  -2    2.72    0.23
  -4   0  -2    2.33    0.22
   4   0   2    2.74    0.24
   4   0   2    3.10    0.30
   4   0   2    2.33    0.24
   4   0   2    2.52    0.24
  -5   0  -2    0.38    0.05
  -5   0  -2    0.40    0.05
  -5   0  -2    0.33    0.05
  -5   0  -2    0.38    0.05
  -5   0  -2    0.50    0.13
  -5   0  -2    0.40    0.06
  -5   0  -2    0.51    0.06
   5   0   2    0.41    0.05
   5   0   2    0.40    0.06
   5   0   2    0.44    0.05
   5   0   2    0.52    0.13
   5   0   2    0.40    0.06
  -6   0  -2    0.26    0.04
  -6   0  -2    0.22    0.05
  -6   0  -2    0.27    0.04
  -6   0  -2    0.26    0.05
  -6   0  -2    0.22    0.03
  -6   0  -2    0.17    0.10
  -6   0  -2    0.20    0.02
  -6   0  -2    0.23    0.04
   6   0   2    0.29    0.05
   6   0   2    0.24    0.05
   6   0   2    0.25    0.05
   6   0   2    0.35    0.11
   6   0   2    0.29    0.05
  -7   0  -2   -0.03    0.09
  -7   0  -2    0.01    0.02
  -7   0  -2    0.01    0.02
  -7   0  -2    0.00    0.03
  -7   0  -2    0.02    0.03
  -7   0  -2    0.01    0.01
  -7   0  -2    0.02    0.03
  -7   0  -2    0.01    0.03
   7   0   2    0.01    0.03
   7   0   2   -0.10    0.08
   7   0   2    0.01    0.03
   7   0   2   -0.02    0.02
   7   0   2   -0.02    0.03
  -8   0  -2    0.44    0.06
  -8   0  -2    0.83    0.22
  -8   0  -2    0.61    0.08
  -8   0  -2    0.59    0.12
  -8   0  -2    0.53    0.07
   8   0   2    0.61    0.08
   8   0   2    0.50    0.09
   8   0   2    0.30    0.17
   8   0   2    0.62    0.08
   8   0   2    0.43    0.08
  -9   0  -2    1.62    0.16
  -9   0  -2    1.82    0.35
  -9   0  -2    1.62    0.19
  -9   0  -2    1.55    0.18
  -9   0  -2    1.73    0.17
   9   0   2    1.64    0.18
   9   0   2    1.38    0.32
   9   0   2    1.60    0.21
   9   0   2    1.77    0.18
 -10   0  -2    0.03    0.04
 -10   0  -2    0.16    0.22
 -10   0  -2    0.02    0.04
  10   0   2    0.26    0.21
  11  -1  -2   -0.02    0.27
  11  -1  -2    0.02    0.03
  11  -1  -2   -0.05    0.03
 -11   1   2    0.14    0.25
 -11   1   2   -0.04    0.03
 -11   1   2    0.01    0.05
 -11   1   2   -0.01    0.03
  10  -1  -2    1.47    0.16
  10  -1  -2    1.31    0.15
  10  -1  -2    0.85    0.28
 -10   1   2    1.50    0.15
 -10   1   2    1.59    0.33
 -10   1   2    1.61    0.17
 -10   1   2    1.39    0.13
 -10   1   2    1.36    0.14
 -10   1   2    1.33    0.16
   9  -1  -2    0.01    0.03
   9  -1  -2   -0.02    0.14
   9  -1  -2   -0.02    0.03
   9  -1  -2    0.02    0.03
   9  -1  -2   -0.01    0.02
   9  -1  -2    0.01    0.03
  -9   1   2   -0.01    0.03
  -9   1   2   -0.03    0.02
  -9   1   2   -0.01    0.02
  -9   1   2    0.05    0.03
  -9   1   2   -0.01    0.01
  -9   1   2    0.04    0.10
  -9   1   2   -0.02    0.03
   8  -1  -2    1.29    0.14
   8  -1  -2    1.11    0.25
   8  -1  -2    1.33    0.14
   8  -1  -2    1.21    0.13
   8  -1  -2    1.25    0.12
  -8   1   2    1.14    0.14
  -8   1   2    1.24    0.14
  -8   1   2    1.69    0.29
  -8   1   2    1.59    0.15
  -8   1   2    1.43    0.14
  -8   1   2    1.35    0.13
  -8   1   2    1.10    0.13
   7  -1  -2    0.92    0.11
   7  -1  -2    1.30    0.12
   7  -1  -2    1.06    0.23
   7  -1  -2    1.10    0.12
   7  -1  -2    1.08    0.11
  -7   1   2    1.17    0.13
  -7   1   2    1.31    0.12
  -7   1   2    0.95    0.11
  -7   1   2    0.96    0.11
  -7   1   2    1.08    0.11
  -7   1   2    1.18    0.12
  -7   1   2    1.31    0.23
   6  -1  -2    8.24    0.73
   6  -1  -2    8.61    0.74
   6  -1  -2    8.57    0.74
   6  -1  -2    8.27    0.74
   6  -1  -2    8.69    0.84
   6  -1  -2    7.95    0.74
  -6   1   2   10.07    0.79
  -6   1   2    8.57    0.79
  -6   1   2    8.25    0.78
  -6   1   2   10.64    0.88
  -6   1   2    7.68    0.77
   5  -1  -2    3.79    0.33
   5  -1  -2    3.89    0.33
   5  -1  -2    3.31    0.42
   5  -1  -2    3.45    0.33
   5  -1  -2    3.52    0.32
   5  -1  -2    3.54    0.33
  -5   1   2    4.41    0.37
  -5   1   2    4.34    0.36
  -5   1   2    4.14    0.43
  -5   1   2    3.78    0.36
  -5   1   2    3.65    0.37
   4  -1  -2    0.00    0.04
   4  -1  -2    0.00    0.02
   4  -1  -2    0.01    0.02
   4  -1  -2    0.01    0.02
   4  -1  -2    0.00    0.01
  -4   1   2    0.01    0.01
  -4   1   2    0.00    0.04
  -4   1   2    0.00    0.02
  -4   1   2    0.03    0.02
  -4   1   2    0.01    0.02
   3  -1  -2    9.47    0.89
   3  -1  -2   10.61    0.89
   3  -1  -2   10.74    0.89
   3  -1  -2   10.17    0.89
   3  -1  -2   10.64    0.89
   3  -1  -2    9.11    0.93
  -3   1   2   10.17    0.94
  -3   1   2   10.62    0.98
  -3   1   2   11.68    0.94
  -3   1   2   11.40    0.94
  -3   1   2   10.44    0.94
  -3   1   2   10.29    0.94
   2  -1  -2   56.85    4.96
  -2   1   2   63.23    5.51
   1  -1  -2  107.57   10.71
  -1   1   2   99.05    9.97
   0  -1  -2   24.85    2.19
   0   1   2   26.26    2.31
  -1  -1  -2    4.68    0.43
  -1  -1  -2    5.41    0.43
  -1  -1  -2    5.35    0.43
  -1  -1  -2    4.57    0.43
  -1  -1  -2    4.41    0.47
  -1  -1  -2    4.94    0.43
   1   1   2    5.59    0.47
   1   1   2    5.13    0.47
   1   1   2    5.32    0.51
   1   1   2    5.61    0.47
   1   1   2    5.58    0.47
   1   1   2    4.96    0.47
  -2  -1  -2   11.86    1.12
  -2  -1  -2   13.04    1.08
  -2  -1  -2   12.61    1.08
  -2  -1  -2   11.93    1.08
   2   1   2   14.12    1.25
   2   1   2   14.07    1.30
   2   1   2   15.00    1.26
   2   1   2   15.50    1.26
   2   1   2   14.88    1.26
   2   1   2   14.06    1.26
   2   1   2   13.61    1.26
  -3  -1  -2    3.15    0.24
  -3  -1  -2    2.35    0.24
  -3  -1  -2    2.49    0.24
  -3  -1  -2    2.40    0.24
  -3  -1  -2    2.84    0.24
  -3  -1  -2    2.62    0.29
   3   1   2    2.78    0.25
   3   1   2    2.90    0.26
   3   1   2    2.91    0.31
   3   1   2    2.65    0.26
   3   1   2    2.80    0.26
   3   1   2    2.77    0.26
   3   1   2    3.01    0.26
  -4  -1  -2    0.05    0.02
  -4  -1  -2    0.03    0.06
  -4  -1  -2    0.03    0.02
  -4  -1  -2    0.05    0.02
  -4  -1  -2    0.06    0.02
  -4  -1  -2    0.06    0.01
  -4  -1  -2    0.07    0.02
   4   1   2    0.08    0.03
   4   1   2    0.05    0.02
   4   1   2    0.04    0.02
   4   1   2    0.04    0.02
   4   1   2    0.11    0.08
  -5  -1  -2    0.56    0.07
  -5  -1  -2    0.56    0.15
  -5  -1  -2    0.80    0.08
  -5  -1  -2    0.53    0.07
  -5  -1  -2    0.54    0.07
  -5  -1  -2    0.75    0.07
   5   1   2    0.69    0.08
   5   1   2    0.70    0.16
   5   1   2    0.68    0.08
   5   1   2    0.60    0.08
  -6  -1  -2    3.80    0.38
  -6  -1  -2    4.72    0.38
  -6  -1  -2    3.71    0.37
  -6  -1  -2    4.69    0.38
  -6  -1  -2    4.36    0.49
  -6  -1  -2    4.27    0.37
  -6  -1  -2    3.51    0.37
   6   1   2    4.07    0.40
   6   1   2    4.91    0.41
   6   1   2    4.92    0.50
   6   1   2    4.12    0.41
  -7  -1  -2    5.00    0.50
  -7  -1  -2    5.10    0.49
  -7  -1  -2    5.13    0.50
  -7  -1  -2    4.96    0.62
  -7  -1  -2    6.09    0.50
  -7  -1  -2    6.27    0.51
  -7  -1  -2    5.71    0.49
   7   1   2    6.20    0.65
   7   1   2    6.35    0.53
   7   1   2    5.19    0.53
  -8  -1  -2    2.48    0.24
  -8  -1  -2    2.56    0.43
  -8  -1  -2    2.48    0.22
  -8  -1  -2    2.29    0.24
  -8  -1  -2    2.87    0.24
  -8  -1  -2    2.04    0.23
   8   1   2    2.03    0.23
   8   1   2    2.32    0.39
   8   1   2    1.97    0.25
   8   1   2    2.93    0.25
   8   1   2    2.66    0.24
  -9  -1  -2    1.85    0.20
  -9  -1  -2    2.24    0.22
  -9  -1  -2    1.97    0.41
  -9  -1  -2    2.40    0.22
   9   1   2    1.98    0.22
   9   1   2    2.23    0.22
   9   1   2    2.08    0.39
 -10  -1  -2   -0.03    0.26
 -10  -1  -2    0.03    0.04
 -10  -1  -2    0.02    0.02
  10   1   2   -0.24    0.21
  10   1   2   -0.03    0.06
  10   1   2    0.04    0.04
  11  -2  -2    1.46    0.15
  11  -2  -2    1.47    0.17
  11  -2  -2    1.60    0.21
  11  -2  -2    1.56    0.39
 -11   2   2    1.65    0.38
 -11   2   2    1.62    0.19
 -11   2   2    1.50    0.16
  10  -2  -2    0.27    0.06
  10  -2  -2    0.44    0.24
  10  -2  -2    0.27    0.04
  10  -2  -2    0.31    0.04
  10  -2  -2    0.23    0.06
 -10   2   2    0.59    0.19
 -10   2   2    0.38    0.08
 -10   2   2    0.27    0.06
 -10   2   2    0.30    0.06
 -10   2   2    0.25    0.05
   9  -2  -2    0.06    0.02
   9  -2  -2    0.07    0.04
   9  -2  -2    0.35    0.17
   9  -2  -2    0.06    0.04
   9  -2  -2    0.08    0.03
  -9   2   2    0.13    0.03
  -9   2   2    0.17    0.14
  -9   2   2    0.12    0.05
  -9   2   2    0.13    0.02
  -9   2   2    0.16    0.05
  -9   2   2    0.08    0.04
  -9   2   2    0.10    0.03
  -9   2   2    0.14    0.04
   8  -2  -2    2.11    0.21
   8  -2  -2    2.13    0.22
   8  -2  -2    2.28    0.34
   8  -2  -2    2.14    0.22
   8  -2  -2    2.43    0.22
   8  -2  -2    2.56    0.22
  -8   2   2    2.69    0.24
  -8   2   2    2.97    0.36
  -8   2   2    2.77    0.25
  -8   2   2    2.11    0.23
  -8   2   2    2.51    0.25
  -8   2   2    2.34    0.24
   7  -2  -2    1.16    0.25
   7  -2  -2    1.37    0.15
   7  -2  -2    1.59    0.15
   7  -2  -2    1.40    0.15
   7  -2  -2    1.56    0.15
   7  -2  -2    1.52    0.14
  -7   2   2    1.47    0.15
  -7   2   2    1.86    0.16
  -7   2   2    1.82    0.25
  -7   2   2    1.45    0.16
  -7   2   2    1.49    0.16
   6  -2  -2    0.25    0.04
   6  -2  -2    0.27    0.12
   6  -2  -2    0.24    0.05
   6  -2  -2    0.25    0.05
   6  -2  -2    0.23    0.03
   6  -2  -2    0.33    0.05
   6  -2  -2    0.25    0.05
  -6   2   2    0.26    0.04
  -6   2   2    0.24    0.04
  -6   2   2    0.39    0.12
  -6   2   2    0.24    0.04
  -6   2   2    0.33    0.06
   5  -2  -2    0.77    0.08
   5  -2  -2    0.69    0.09
   5  -2  -2    0.89    0.09
   5  -2  -2    0.75    0.07
   5  -2  -2    0.86    0.08
   5  -2  -2    0.76    0.08
   5  -2  -2    0.75    0.16
  -5   2   2    0.83    0.09
  -5   2   2    0.95    0.09
  -5   2   2    0.67    0.08
  -5   2   2    0.99    0.09
  -5   2   2    0.78    0.09
  -5   2   2    1.13    0.19
   4  -2  -2    9.87    0.82
   4  -2  -2    9.11    0.81
   4  -2  -2    9.68    0.81
   4  -2  -2    9.03    0.82
   4  -2  -2    8.52    0.82
   4  -2  -2    9.76    0.82
  -4   2   2   10.67    0.88
  -4   2   2    8.96    0.88
  -4   2   2   10.33    0.94
  -4   2   2   11.09    0.88
  -4   2   2    9.62    0.87
  -4   2   2    9.40    0.88
   3  -2  -2   37.34    3.30
  -3   2   2   40.00    3.48
  -3   2   2   40.31    3.54
   2  -2  -2  173.84   17.17
  -2   2   2  162.87   16.22
   1  -2  -2    2.76    0.25
   1  -2  -2    2.76    0.25
   1  -2  -2    2.72    0.25
   1  -2  -2    3.02    0.25
   1  -2  -2    2.68    0.25
   1  -2  -2    3.04    0.25
   1  -2  -2    2.75    0.25
  -1   2   2    2.63    0.31
  -1   2   2    2.80    0.26
  -1   2   2    2.78    0.27
  -1   2   2    3.25    0.26
  -1   2   2    3.12    0.26
  -1   2   2    2.86    0.27
  -1   2   2    2.87    0.31
  -1   2   2    2.99    0.26
  -1   2   2    3.01    0.26
  -1   2   2    2.86    0.26
   0  -2  -2   13.81    1.23
   0  -2  -2   14.15    1.28
   0  -2  -2   13.57    1.23
   0  -2  -2   13.66    1.22
   0  -2  -2   14.64    1.22
   0  -2  -2   14.61    1.22
   0   2   2   15.71    1.32
   0   2   2   13.65    1.32
   0   2   2   16.33    1.32
   0   2   2   15.64    1.32
   0   2   2   14.73    1.32
   0   2   2   14.67    1.37
  -1  -2  -2    5.03    0.42
  -1  -2  -2    4.33    0.47
  -1  -2  -2    5.18    0.43
  -1  -2  -2    4.65    0.42
  -1  -2  -2    4.63    0.43
   1   2   2    5.76    0.48
   1   2   2    4.95    0.48
   1   2   2    5.31    0.53
   1   2   2    5.31    0.48
   1   2   2    5.74    0.48
   1   2   2    5.29    0.48
  -2  -2  -2    0.93    0.14
  -2  -2  -2    0.84    0.09
  -2  -2  -2    0.76    0.09
  -2  -2  -2    0.99    0.09
  -2  -2  -2    1.07    0.09
  -2  -2  -2    0.77    0.09
   2   2   2    1.04    0.10
   2   2   2    1.08    0.10
   2   2   2    0.89    0.16
   2   2   2    0.92    0.09
   2   2   2    0.86    0.10
   2   2   2    0.90    0.10
  -3  -2  -2    0.04    0.06
  -3  -2  -2    0.00    0.02
  -3  -2  -2    0.04    0.03
  -3  -2  -2    0.01    0.02
  -3  -2  -2    0.02    0.02
  -3  -2  -2    0.02    0.02
   3   2   2    0.00    0.02
   3   2   2   -0.05    0.04
   3   2   2    0.01    0.02
   3   2   2    0.03    0.02
   3   2   2    0.00    0.02
   3   2   2    0.03    0.01
   3   2   2    0.01    0.01
  -4  -2  -2    1.14    0.10
  -4  -2  -2    1.08    0.11
  -4  -2  -2    0.84    0.10
  -4  -2  -2    0.98    0.09
  -4  -2  -2    0.80    0.10
  -4  -2  -2    1.28    0.23
   4   2   2    1.16    0.11
   4   2   2    1.14    0.11
   4   2   2    1.35    0.19
   4   2   2    1.23    0.12
   4   2   2    1.03    0.11
   4   2   2    0.99    0.12
  -5  -2  -2    0.71    0.09
  -5  -2  -2    1.06    0.09
  -5  -2  -2    0.72    0.09
  -5  -2  -2    0.82    0.08
  -5  -2  -2    0.99    0.10
  -5  -2  -2    0.81    0.10
  -5  -2  -2    0.82    0.19
   5   2   2    0.87    0.10
   5   2   2    0.92    0.09
   5   2   2    1.12    0.20
   5   2   2    1.02    0.11
   5   2   2    0.81    0.10
   5   2   2    0.94    0.10
  -6  -2  -2    0.38    0.06
  -6  -2  -2    0.19    0.13
  -6  -2  -2    0.24    0.05
  -6  -2  -2    0.31    0.04
  -6  -2  -2    0.33    0.05
  -6  -2  -2    0.32    0.06
  -6  -2  -2    0.23    0.05
   6   2   2    0.34    0.07
   6   2   2    0.35    0.06
   6   2   2    0.40    0.15
   6   2   2    0.35    0.06
  -7  -2  -2    0.28    0.15
  -7  -2  -2    0.53    0.07
  -7  -2  -2    0.45    0.07
  -7  -2  -2    0.35    0.07
  -7  -2  -2    0.45    0.05
   7   2   2    0.45    0.08
   7   2   2    0.32    0.16
   7   2   2    0.47    0.08
  -8  -2  -2    0.62    0.08
  -8  -2  -2    0.65    0.09
  -8  -2  -2    0.37    0.07
  -8  -2  -2    0.57    0.06
  -8  -2  -2    0.75    0.23
  -8  -2  -2    0.44    0.09
   8   2   2    0.71    0.10
   8   2   2    0.59    0.10
   8   2   2    0.58    0.21
   8   2   2    0.61    0.10
  -9  -2  -2    0.09    0.20
  -9  -2  -2    0.03    0.02
  -9  -2  -2    0.07    0.04
  -9  -2  -2    0.13    0.04
   9   2   2    0.26    0.20
   9   2   2    0.09    0.05
   9   2   2    0.12    0.05
  11  -3  -2    0.31    0.28
  11  -3  -2    0.31    0.07
  11  -3  -2    0.30    0.07
  11  -3  -2    0.31    0.05
 -11   3   2    0.50    0.07
 -11   3   2    0.46    0.08
 -11   3   2    0.26    0.08
 -11   3   2    0.46    0.24
  10  -3  -2    0.32    0.05
  10  -3  -2    0.33    0.05
  10  -3  -2    0.29    0.06
  10  -3  -2    0.19    0.19
  10  -3  -2    0.24    0.06
 -10   3   2    0.51    0.09
 -10   3   2    0.24    0.17
 -10   3   2    0.45    0.08
 -10   3   2    0.25    0.05
 -10   3   2    0.43    0.06
   9  -3  -2    0.81    0.09
   9  -3  -2    0.62    0.07
   9  -3  -2    0.40    0.19
   9  -3  -2    0.52    0.07
   9  -3  -2    0.80    0.08
   9  -3  -2    0.49    0.08
  -9   3   2    0.77    0.10
  -9   3   2    0.81    0.10
  -9   3   2    0.61    0.11
  -9   3   2    0.75    0.21
  -9   3   2    0.69    0.09
   8  -3  -2    0.13    0.04
   8  -3  -2    0.17    0.04
   8  -3  -2    0.19    0.03
   8  -3  -2    0.19    0.05
   8  -3  -2    0.12    0.03
   8  -3  -2    0.21    0.05
   8  -3  -2    0.13    0.13
  -8   3   2    0.15    0.04
  -8   3   2    0.17    0.04
  -8   3   2    0.20    0.12
  -8   3   2    0.20    0.05
  -8   3   2    0.11    0.05
   7  -3  -2    0.09    0.03
   7  -3  -2    0.17    0.04
   7  -3  -2    0.16    0.03
   7  -3  -2    0.14    0.04
   7  -3  -2    0.19    0.04
   7  -3  -2    0.19    0.03
   7  -3  -2   -0.01    0.09
  -7   3   2    0.15    0.05
  -7   3   2    0.22    0.04
  -7   3   2    0.17    0.04
  -7   3   2    0.13    0.04
  -7   3   2    0.20    0.05
  -7   3   2    0.30    0.12
   6  -3  -2    0.21    0.10
   6  -3  -2    0.15    0.04
   6  -3  -2    0.14    0.03
   6  -3  -2    0.17    0.03
   6  -3  -2    0.16    0.03
   6  -3  -2    0.16    0.04
   6  -3  -2    0.17    0.03
  -6   3   2    0.21    0.04
  -6   3   2    0.22    0.04
  -6   3   2    0.18    0.04
  -6   3   2    0.21    0.04
  -6   3   2    0.19    0.05
  -6   3   2    0.26    0.10
   5  -3  -2    3.56    0.35
   5  -3  -2    3.34    0.43
   5  -3  -2    3.80    0.34
   5  -3  -2    3.58    0.35
   5  -3  -2    4.12    0.34
   5  -3  -2    4.40    0.35
  -5   3   2    4.02    0.39
  -5   3   2    4.52    0.39
  -5   3   2    4.89    0.47
  -5   3   2    4.04    0.38
  -5   3   2    4.71    0.39
  -5   3   2    3.90    0.39
   4  -3  -2    9.83    0.81
   4  -3  -2    9.18    0.81
   4  -3  -2    8.56    0.82
   4  -3  -2    8.60    0.82
   4  -3  -2    8.35    0.88
   4  -3  -2   10.02    0.81
   4  -3  -2   10.05    0.82
  -4   3   2    9.82    0.84
  -4   3   2   10.18    0.85
  -4   3   2    9.19    0.84
  -4   3   2   10.44    0.85
  -4   3   2    9.34    0.91
  -4   3   2    8.63    0.85
   3  -3  -2    8.48    0.72
   3  -3  -2    8.09    0.72
   3  -3  -2    8.65    0.72
   3  -3  -2    7.71    0.72
   3  -3  -2    8.79    0.71
   3  -3  -2    7.02    0.78
   3  -3  -2    7.95    0.72
  -3   3   2    9.16    0.75
  -3   3   2    8.88    0.76
  -3   3   2    8.34    0.75
  -3   3   2    8.65    0.75
  -3   3   2    8.41    0.82
  -3   3   2    8.12    0.76
  -3   3   2    8.42    0.75
  -3   3   2    8.50    0.75
   2  -3  -2    0.01    0.01
   2  -3  -2    0.00    0.01
   2  -3  -2    0.01    0.02
   2  -3  -2    0.03    0.02
   2  -3  -2   -0.01    0.04
   2  -3  -2    0.02    0.02
   2  -3  -2    0.03    0.02
   2  -3  -2    0.00    0.01
  -2   3   2    0.03    0.01
  -2   3   2    0.01    0.02
  -2   3   2    0.01    0.01
  -2   3   2    0.00    0.02
  -2   3   2    0.02    0.05
  -2   3   2    0.00    0.01
  -2   3   2    0.00    0.02
  -2   3   2    0.00    0.02
   1  -3  -2    0.19    0.04
   1  -3  -2    0.24    0.03
   1  -3  -2    0.25    0.03
   1  -3  -2    0.30    0.04
   1  -3  -2    0.20    0.04
   1  -3  -2    0.25    0.04
  -1   3   2    0.26    0.04
  -1   3   2    0.23    0.08
  -1   3   2    0.22    0.08
  -1   3   2    0.29    0.04
  -1   3   2    0.25    0.04
  -1   3   2    0.29    0.04
  -1   3   2    0.26    0.04
  -1   3   2    0.23    0.03
  -1   3   2    0.27    0.03
   0  -3  -2    6.18    0.53
   0  -3  -2    5.75    0.54
   0  -3  -2    6.82    0.53
   0  -3  -2    5.36    0.59
   0  -3  -2    5.96    0.54
   0  -3  -2    6.00    0.53
   0  -3  -2    5.95    0.53
   0   3   2    7.02    0.58
   0   3   2    6.88    0.59
   0   3   2    5.85    0.64
   0   3   2    5.74    0.58
   0   3   2    6.38    0.58
   0   3   2    6.81    0.59
   0   3   2    7.40    0.58
  -1  -3  -2    2.58    0.20
  -1  -3  -2    1.87    0.26
  -1  -3  -2    1.97    0.20
  -1  -3  -2    2.21    0.20
  -1  -3  -2    2.42    0.21
  -1  -3  -2    1.98    0.20
  -1  -3  -2    2.14    0.20
   1   3   2    2.37    0.28
   1   3   2    2.19    0.22
   1   3   2    2.26    0.22
   1   3   2    2.43    0.22
   1   3   2    2.35    0.22
   1   3   2    2.66    0.22
  -2  -3  -2    1.77    0.24
  -2  -3  -2    1.80    0.17
  -2  -3  -2    2.08    0.17
  -2  -3  -2    1.67    0.17
  -2  -3  -2    1.69    0.17
   2   3   2    2.33    0.21
   2   3   2    2.29    0.27
   2   3   2    2.34    0.20
   2   3   2    2.28    0.20
   2   3   2    1.86    0.21
   2   3   2    2.11    0.20
  -3  -3  -2    4.52    0.35
  -3  -3  -2    3.54    0.42
  -3  -3  -2    3.41    0.34
  -3  -3  -2    3.54    0.35
   3   3   2    4.49    0.39
   3   3   2    3.81    0.41
   3   3   2    5.31    0.50
   3   3   2    4.58    0.41
   3   3   2    4.61    0.40
   3   3   2    4.85    0.41
  -4  -3  -2    0.02    0.02
  -4  -3  -2    0.04    0.03
  -4  -3  -2    0.00    0.07
  -4  -3  -2    0.02    0.02
  -4  -3  -2    0.05    0.01
  -4  -3  -2    0.03    0.02
  -4  -3  -2    0.01    0.02
   4   3   2    0.04    0.03
   4   3   2    0.14    0.03
   4   3   2    0.04    0.03
   4   3   2    0.02    0.02
   4   3   2    0.05    0.02
   4   3   2    0.07    0.08
  -5  -3  -2    1.75    0.20
  -5  -3  -2    1.78    0.20
  -5  -3  -2    1.96    0.20
  -5  -3  -2    2.32    0.19
  -5  -3  -2    2.54    0.21
  -5  -3  -2    1.84    0.33
   5   3   2    2.76    0.23
   5   3   2    2.78    0.34
   5   3   2    2.58    0.24
   5   3   2    2.14    0.24
   5   3   2    2.88    0.24
   5   3   2    2.09    0.24
  -6  -3  -2    1.66    0.14
  -6  -3  -2    1.50    0.13
  -6  -3  -2    1.17    0.14
  -6  -3  -2    1.23    0.14
  -6  -3  -2    1.63    0.15
  -6  -3  -2    1.05    0.14
  -6  -3  -2    1.25    0.29
   6   3   2    1.68    0.16
   6   3   2    1.99    0.32
   6   3   2    1.27    0.16
  -7  -3  -2    0.18    0.05
  -7  -3  -2    0.22    0.16
  -7  -3  -2    0.19    0.03
  -7  -3  -2    0.14    0.04
  -7  -3  -2    0.21    0.04
  -7  -3  -2    0.14    0.04
  -7  -3  -2    0.25    0.06
   7   3   2    0.30    0.06
   7   3   2    0.22    0.06
   7   3   2    0.15    0.14
   7   3   2    0.33    0.09
  -8  -3  -2    0.52    0.21
  -8  -3  -2    0.32    0.06
  -8  -3  -2    0.28    0.04
  -8  -3  -2    0.30    0.06
   8   3   2    0.36    0.07
   8   3   2    0.32    0.08
   8   3   2    0.26    0.06
   8   3   2    0.38    0.20
  -9  -3  -2    0.08    0.04
  -9  -3  -2   -0.07    0.23
  -9  -3  -2    0.04    0.02
  -9  -3  -2   -0.03    0.03
   9   3   2   -0.23    0.22
   9   3   2    0.01    0.04
   9   3   2   -0.02    0.04
  11  -4  -2    0.01    0.03
  11  -4  -2    0.03    0.03
  11  -4  -2   -0.17    0.23
  11  -4  -2    0.02    0.04
 -11   4   2    0.02    0.03
 -11   4   2    0.09    0.05
 -11   4   2   -0.02    0.04
  10  -4  -2   -0.02    0.03
  10  -4  -2    0.00    0.02
  10  -4  -2    0.01    0.02
  10  -4  -2    0.06    0.16
  10  -4  -2   -0.01    0.03
 -10   4   2    0.00    0.04
 -10   4   2   -0.16    0.15
 -10   4   2   -0.01    0.04
 -10   4   2    0.01    0.03
 -10   4   2   -0.03    0.04
   9  -4  -2    0.04    0.02
   9  -4  -2    0.04    0.03
   9  -4  -2    0.01    0.03
   9  -4  -2    0.11    0.03
   9  -4  -2    0.09    0.03
   9  -4  -2    0.07    0.15
   9  -4  -2    0.09    0.04
  -9   4   2    0.09    0.04
  -9   4   2    0.08    0.04
  -9   4   2    0.04    0.03
  -9   4   2   -0.02    0.03
   8  -4  -2    6.37    0.53
   8  -4  -2    5.58    0.67
   8  -4  -2    5.64    0.52
   8  -4  -2    6.30    0.54
   8  -4  -2    5.12    0.54
   8  -4  -2    7.06    0.54
   8  -4  -2    5.24    0.54
  -8   4   2    5.99    0.61
  -8   4   2    6.24    0.60
  -8   4   2    7.81    0.61
  -8   4   2    6.14    0.60
  -8   4   2    8.13    0.74
   7  -4  -2    2.42    0.20
   7  -4  -2    1.79    0.34
   7  -4  -2    1.91    0.21
   7  -4  -2    2.09    0.19
   7  -4  -2    2.13    0.20
   7  -4  -2    2.14    0.21
   7  -4  -2    2.08    0.21
  -7   4   2    2.35    0.23
  -7   4   2    2.22    0.24
  -7   4   2    2.22    0.23
  -7   4   2    2.64    0.23
  -7   4   2    2.61    0.34
  -7   4   2    2.69    0.24
   6  -4  -2    0.09    0.02
   6  -4  -2    0.13    0.03
   6  -4  -2    0.10    0.03
   6  -4  -2    0.12    0.03
   6  -4  -2    0.09    0.02
   6  -4  -2    0.11    0.04
   6  -4  -2    0.12    0.08
  -6   4   2    0.08    0.03
  -6   4   2    0.11    0.03
  -6   4   2    0.12    0.03
  -6   4   2    0.20    0.10
  -6   4   2    0.10    0.04
  -6   4   2    0.09    0.03
   5  -4  -2   31.71    3.07
   5  -4  -2   41.53    3.08
   5  -4  -2   33.12    3.17
   5  -4  -2   34.43    3.06
   5  -4  -2   37.08    3.09
   5  -4  -2   34.05    3.08
  -5   4   2   36.48    3.41
  -5   4   2   44.32    3.51
  -5   4   2   35.68    3.41
  -5   4   2   41.36    3.41
   4  -4  -2   45.68    3.50
   4  -4  -2   37.57    3.50
   4  -4  -2   38.18    3.59
   4  -4  -2   37.32    3.50
   4  -4  -2   42.20    3.50
   4  -4  -2   40.43    3.50
  -4   4   2   46.13    3.74
  -4   4   2   40.24    3.74
  -4   4   2   38.85    3.75
  -4   4   2   43.71    3.75
  -4   4   2   44.83    3.84
  -4   4   2   43.52    3.75
  -4   4   2   44.93    3.75
   3  -4  -2    9.71    0.78
   3  -4  -2    8.70    0.79
   3  -4  -2    7.69    0.85
   3  -4  -2    9.04    0.78
   3  -4  -2    8.35    0.79
   3  -4  -2    9.33    0.78
  -3   4   2    9.79    0.79
  -3   4   2    8.77    0.80
  -3   4   2    9.24    0.80
  -3   4   2    9.10    0.88
  -3   4   2    8.47    0.80
  -3   4   2    9.27    0.80
  -3   4   2    8.25    0.80
  -3   4   2    9.45    0.79
   2  -4  -2    3.20    0.28
   2  -4  -2    3.05    0.29
   2  -4  -2    2.98    0.28
   2  -4  -2    3.24    0.28
   2  -4  -2    3.04    0.28
   2  -4  -2    3.12    0.29
   2  -4  -2    3.24    0.28
  -2   4   2    2.92    0.36
  -2   4   2    3.21    0.29
  -2   4   2    2.93    0.29
  -2   4   2    3.27    0.29
  -2   4   2    2.93    0.36
  -2   4   2    3.48    0.29
  -2   4   2    3.15    0.29
  -2   4   2    2.92    0.29
  -2   4   2    3.64    0.29
   1  -4  -2    0.25    0.04
   1  -4  -2    0.30    0.04
   1  -4  -2    0.20    0.04
   1  -4  -2    0.22    0.04
   1  -4  -2    0.27    0.03
   1  -4  -2    0.33    0.04
  -1   4   2    0.25    0.04
  -1   4   2    0.30    0.04
  -1   4   2    0.32    0.05
  -1   4   2    0.32    0.07
  -1   4   2    0.19    0.04
  -1   4   2    0.33    0.11
  -1   4   2    0.29    0.10
  -1   4   2    0.32    0.05
  -1   4   2    0.32    0.05
   0  -4  -2   26.76    2.31
   0  -4  -2   27.69    2.31
   0  -4  -2   25.03    2.31
   0  -4  -2   26.63    2.40
   0  -4  -2   24.72    2.30
   0  -4  -2   28.31    2.30
   0   4   2   32.45    2.56
   0   4   2   30.01    2.56
   0   4   2   27.55    2.56
   0   4   2   30.69    2.65
   0   4   2   31.05    2.56
   0   4   2   25.70    2.56
   0   4   2   28.96    2.56
  -1  -4  -2    0.13    0.03
  -1  -4  -2    0.11    0.03
  -1  -4  -2    0.12    0.02
  -1  -4  -2    0.05    0.07
  -1  -4  -2    0.14    0.03
  -1  -4  -2    0.17    0.03
  -1  -4  -2    0.15    0.03
   1   4   2    0.15    0.03
   1   4   2    0.16    0.04
   1   4   2    0.11    0.03
   1   4   2    0.18    0.09
   1   4   2    0.11    0.03
   1   4   2    0.18    0.03
  -2  -4  -2    8.19    0.73
  -2  -4  -2    8.59    0.74
  -2  -4  -2    7.96    0.74
  -2  -4  -2    8.53    0.73
  -2  -4  -2    8.18    0.83
   2   4   2   11.61    0.92
   2   4   2    8.60    0.91
   2   4   2    9.47    0.91
   2   4   2   10.88    1.00
   2   4   2   10.76    0.91
   2   4   2   10.99    0.91
  -3  -4  -2    1.91    0.27
  -3  -4  -2    1.62    0.17
  -3  -4  -2    2.18    0.18
  -3  -4  -2    1.81    0.16
  -3  -4  -2    1.63    0.18
  -3  -4  -2    1.75    0.17
   3   4   2    2.53    0.24
   3   4   2    2.87    0.33
   3   4   2    2.54    0.23
   3   4   2    2.58    0.23
   3   4   2    2.11    0.23
  -4  -4  -2    0.21    0.12
  -4  -4  -2    0.21    0.05
  -4  -4  -2    0.17    0.04
  -4  -4  -2    0.21    0.04
  -4  -4  -2    0.16    0.04
  -4  -4  -2    0.26    0.04
   4   4   2    0.22    0.05
   4   4   2    0.22    0.04
   4   4   2    0.25    0.05
   4   4   2    0.30    0.05
   4   4   2    0.24    0.05
   4   4   2    0.21    0.11
  -5  -4  -2    0.16    0.02
  -5  -4  -2    0.23    0.05
  -5  -4  -2    0.12    0.04
  -5  -4  -2    0.20    0.04
  -5  -4  -2   -0.06    0.10
  -5  -4  -2    0.17    0.04
   5   4   2    0.06    0.11
   5   4   2    0.12    0.04
   5   4   2    0.20    0.05
   5   4   2    0.23    0.05
   5   4   2    0.25    0.05
   5   4   2    0.20    0.05
  -6  -4  -2    0.30    0.06
  -6  -4  -2    0.30    0.17
  -6  -4  -2    0.28    0.05
  -6  -4  -2    0.29    0.06
   6   4   2    0.30    0.06
   6   4   2    0.44    0.16
   6   4   2    0.36    0.06
   6   4   2    0.31    0.07
   6   4   2    0.34    0.07
   6   4   2    0.38    0.07
  -7  -4  -2   -0.03    0.02
  -7  -4  -2    0.17    0.18
  -7  -4  -2    0.06    0.03
  -7  -4  -2    0.02    0.03
  -7  -4  -2    0.00    0.01
   7   4   2    0.02    0.03
   7   4   2   -0.09    0.03
   7   4   2   -0.02    0.03
   7   4   2    0.12    0.16
  -8  -4  -2    0.57    0.08
  -8  -4  -2    0.51    0.08
  -8  -4  -2    0.36    0.27
  -8  -4  -2    0.45    0.05
   8   4   2    0.68    0.26
   8   4   2    0.40    0.11
  11  -5  -2    0.06    0.04
  11  -5  -2   -0.03    0.23
  11  -5  -2    0.03    0.04
 -11   5   2    0.31    0.23
 -11   5   2    0.26    0.07
 -11   5   2    0.09    0.04
  10  -5  -2    0.29    0.22
  10  -5  -2    0.15    0.05
  10  -5  -2    0.20    0.06
  10  -5  -2    0.18    0.03
 -10   5   2    0.29    0.22
 -10   5   2    0.28    0.06
 -10   5   2    0.22    0.06
 -10   5   2    0.22    0.07
 -10   5   2    0.15    0.05
   9  -5  -2    0.05    0.15
   9  -5  -2    0.18    0.04
   9  -5  -2    0.18    0.05
   9  -5  -2    0.13    0.04
   9  -5  -2    0.08    0.03
   9  -5  -2    0.12    0.04
   9  -5  -2    0.16    0.03
  -9   5   2    0.12    0.05
  -9   5   2    0.09    0.13
  -9   5   2    0.19    0.05
  -9   5   2    0.24    0.05
  -9   5   2    0.12    0.04
  -9   5   2    0.17    0.06
   8  -5  -2    0.37    0.05
   8  -5  -2    0.34    0.05
   8  -5  -2    0.29    0.05
   8  -5  -2    0.32    0.16
   8  -5  -2    0.37    0.07
   8  -5  -2    0.47    0.06
   8  -5  -2    0.32    0.06
  -8   5   2    0.55    0.08
  -8   5   2    0.51    0.18
  -8   5   2    0.39    0.11
  -8   5   2    0.48    0.07
  -8   5   2    0.29    0.08
   7  -5  -2    0.24    0.04
   7  -5  -2    0.31    0.14
   7  -5  -2    0.34    0.05
   7  -5  -2    0.14    0.04
   7  -5  -2    0.28    0.05
   7  -5  -2    0.20    0.04
   7  -5  -2    0.18    0.05
  -7   5   2    0.27    0.05
  -7   5   2    0.28    0.06
  -7   5   2    0.32    0.06
  -7   5   2    0.32    0.14
  -7   5   2    0.29    0.05
  -7   5   2    0.17    0.05
   6  -5  -2    0.50    0.05
   6  -5  -2    0.50    0.06
   6  -5  -2    0.39    0.06
   6  -5  -2    0.45    0.16
   6  -5  -2    0.53    0.07
   6  -5  -2    0.38    0.07
   6  -5  -2    0.47    0.06
  -6   5   2    0.48    0.14
  -6   5   2    0.40    0.07
  -6   5   2    0.46    0.07
  -6   5   2    0.52    0.07
  -6   5   2    0.48    0.07
  -6   5   2    0.51    0.07
  -6   5   2    0.47    0.08
   5  -5  -2    1.19    0.12
   5  -5  -2    1.34    0.12
   5  -5  -2    1.18    0.13
   5  -5  -2    1.13    0.13
   5  -5  -2    1.26    0.13
   5  -5  -2    1.09    0.12
   5  -5  -2    1.33    0.12
   5  -5  -2    1.35    0.25
  -5   5   2    1.21    0.12
  -5   5   2    1.32    0.12
  -5   5   2    1.27    0.13
  -5   5   2    1.11    0.13
  -5   5   2    1.10    0.23
  -5   5   2    1.06    0.13
  -5   5   2    1.22    0.13
  -5   5   2    1.45    0.13
   4  -5  -2    0.16    0.10
   4  -5  -2    0.16    0.03
   4  -5  -2    0.17    0.04
   4  -5  -2    0.14    0.04
   4  -5  -2    0.12    0.04
   4  -5  -2    0.13    0.03
  -4   5   2    0.16    0.04
  -4   5   2    0.21    0.04
  -4   5   2    0.16    0.04
  -4   5   2    0.19    0.04
  -4   5   2    0.14    0.10
  -4   5   2    0.11    0.03
  -4   5   2    0.20    0.04
  -4   5   2    0.20    0.03
   3  -5  -2    9.22    0.77
   3  -5  -2    8.28    0.77
   3  -5  -2    9.27    0.77
   3  -5  -2    8.26    0.77
   3  -5  -2    8.47    0.78
   3  -5  -2    9.06    0.77
   3  -5  -2    8.46    0.87
  -3   5   2    8.52    0.81
  -3   5   2    9.16    0.81
  -3   5   2    8.40    0.81
  -3   5   2    9.07    0.82
  -3   5   2    9.47    0.92
  -3   5   2    8.58    0.82
  -3   5   2   10.17    0.81
  -3   5   2    9.75    0.80
  -3   5   2    9.62    0.81
   2  -5  -2    7.47    0.65
   2  -5  -2    6.67    0.65
   2  -5  -2    7.64    0.65
   2  -5  -2    7.66    0.64
   2  -5  -2    7.36    0.65
   2  -5  -2    7.55    0.65
   2  -5  -2    6.97    0.65
  -2   5   2    7.58    0.80
  -2   5   2    8.11    0.69
  -2   5   2    7.46    0.70
  -2   5   2    7.74    0.70
  -2   5   2    7.79    0.70
  -2   5   2    9.01    0.69
  -2   5   2    8.06    0.81
  -2   5   2    8.00    0.70
  -2   5   2    7.98    0.70
  -2   5   2    7.00    0.70
   1  -5  -2    8.21    0.79
   1  -5  -2    8.50    0.78
   1  -5  -2    9.20    0.79
   1  -5  -2    9.37    0.78
   1  -5  -2    8.20    0.78
   1  -5  -2    9.74    0.78
  -1   5   2    9.37    0.84
  -1   5   2    9.41    0.94
  -1   5   2    9.95    0.84
  -1   5   2    9.92    0.94
  -1   5   2    8.65    0.83
  -1   5   2    9.21    0.84
  -1   5   2   10.11    0.83
  -1   5   2    8.98    0.84
  -1   5   2    9.84    0.84
   0  -5  -2   17.32    1.34
   0  -5  -2   13.54    1.34
   0  -5  -2   14.99    1.44
   0  -5  -2   15.42    1.33
   0  -5  -2   15.23    1.34
   0  -5  -2   15.42    1.34
   0   5   2   16.44    1.45
   0   5   2   16.65    1.45
   0   5   2   17.82    1.45
   0   5   2   15.16    1.45
   0   5   2   16.57    1.55
   0   5   2   16.54    1.45
  -1  -5  -2    1.84    0.28
  -1  -5  -2    1.91    0.20
  -1  -5  -2    1.89    0.19
  -1  -5  -2    2.08    0.20
  -1  -5  -2    2.19    0.19
  -1  -5  -2    2.25    0.20
   1   5   2    1.99    0.23
   1   5   2    2.78    0.33
   1   5   2    2.59    0.23
   1   5   2    2.63    0.24
   1   5   2    2.59    0.24
   1   5   2    2.58    0.24
  -2  -5  -2   11.22    0.90
  -2  -5  -2    9.80    0.91
  -2  -5  -2   10.93    0.91
  -2  -5  -2   10.05    1.02
  -2  -5  -2    9.32    0.92
   2   5   2   14.02    1.23
   2   5   2   15.18    1.34
   2   5   2   14.56    1.23
   2   5   2   14.18    1.23
   2   5   2   12.43    1.23
  -3  -5  -2    1.25    0.12
  -3  -5  -2    1.09    0.10
  -3  -5  -2    1.21    0.25
  -3  -5  -2    1.13    0.12
  -3  -5  -2    1.09    0.12
  -3  -5  -2    0.98    0.12
   3   5   2    1.61    0.16
   3   5   2    1.52    0.15
   3   5   2    1.82    0.26
   3   5   2    1.31    0.15
   3   5   2    1.58    0.15
   3   5   2    1.17    0.15
  -4  -5  -2    2.99    0.28
  -4  -5  -2    2.94    0.28
  -4  -5  -2    2.97    0.26
  -4  -5  -2    2.96    0.40
   4   5   2    3.53    0.39
   4   5   2    3.84    0.39
   4   5   2    4.57    0.39
   4   5   2    4.45    0.39
   4   5   2    5.44    0.53
   4   5   2    4.26    0.38
  -5  -5  -2    0.32    0.04
  -5  -5  -2    0.36    0.06
  -5  -5  -2    0.42    0.04
  -5  -5  -2    0.48    0.06
  -5  -5  -2    0.35    0.18
  -5  -5  -2    0.29    0.06
   5   5   2    0.45    0.08
   5   5   2    0.56    0.07
   5   5   2    0.35    0.08
   5   5   2    0.44    0.08
   5   5   2    0.59    0.08
  -6  -5  -2   -0.11    0.15
  -6  -5  -2    0.01    0.03
  -6  -5  -2    0.09    0.02
  -6  -5  -2    0.09    0.03
  -6  -5  -2    0.11    0.04
  -6  -5  -2    0.05    0.01
   6   5   2    0.00    0.14
   6   5   2    0.09    0.04
   6   5   2    0.01    0.03
   6   5   2    0.16    0.04
   6   5   2    0.05    0.04
  -7  -5  -2    0.14    0.21
  -7  -5  -2    0.11    0.02
  -7  -5  -2    0.20    0.05
  -7  -5  -2    0.10    0.04
  -7  -5  -2    0.07    0.02
   7   5   2    0.09    0.18
   7   5   2    0.07    0.05
   7   5   2    0.06    0.05
   7   5   2    0.16    0.06
  11  -6  -2    0.20    0.06
  11  -6  -2    0.22    0.06
  11  -6  -2    0.17    0.06
  11  -6  -2    0.30    0.27
 -11   6   2    0.33    0.07
 -11   6   2    0.33    0.08
 -11   6   2    0.40    0.27
  10  -6  -2   -0.01    0.02
  10  -6  -2    0.02    0.04
  10  -6  -2    0.03    0.03
  10  -6  -2   -0.09    0.17
 -10   6   2   -0.12    0.17
 -10   6   2    0.02    0.04
 -10   6   2    0.01    0.03
 -10   6   2    0.08    0.05
 -10   6   2    0.00    0.04
   9  -6  -2    0.30    0.06
   9  -6  -2    0.36    0.05
   9  -6  -2    0.05    0.15
   9  -6  -2    0.18    0.05
   9  -6  -2    0.27    0.05
   9  -6  -2    0.31    0.05
  -9   6   2    0.31    0.07
  -9   6   2    0.35    0.06
  -9   6   2    0.27    0.17
  -9   6   2    0.38    0.08
  -9   6   2    0.34    0.07
   8  -6  -2   -0.12    0.12
   8  -6  -2    0.02    0.02
   8  -6  -2    0.00    0.02
   8  -6  -2   -0.01    0.03
   8  -6  -2    0.00    0.02
   8  -6  -2    0.01    0.02
  -8   6   2   -0.05    0.11
  -8   6   2    0.02    0.03
  -8   6   2   -0.03    0.03
  -8   6   2    0.00    0.03
  -8   6   2   -0.04    0.03
  -8   6   2    0.04    0.03
  -8   6   2    0.08    0.04
   7  -6  -2    0.77    0.22
   7  -6  -2    0.71    0.08
   7  -6  -2    0.64    0.09
   7  -6  -2    0.84    0.08
   7  -6  -2    0.60    0.09
   7  -6  -2    0.70    0.09
  -7   6   2    0.66    0.09
  -7   6   2    0.85    0.10
  -7   6   2    0.81    0.10
  -7   6   2    0.76    0.11
  -7   6   2    0.94    0.10
  -7   6   2    0.76    0.10
   6  -6  -2    4.83    0.40
   6  -6  -2    3.85    0.41
   6  -6  -2    3.93    0.41
   6  -6  -2    4.36    0.41
   6  -6  -2    4.30    0.54
   6  -6  -2    4.75    0.41
   6  -6  -2    4.32    0.40
   6  -6  -2    5.19    0.40
  -6   6   2    4.53    0.42
  -6   6   2    4.63    0.43
  -6   6   2    5.41    0.56
  -6   6   2    4.17    0.43
  -6   6   2    4.38    0.43
  -6   6   2    4.95    0.42
  -6   6   2    5.11    0.43
   5  -6  -2    0.38    0.05
   5  -6  -2    0.28    0.06
   5  -6  -2    0.30    0.05
   5  -6  -2    0.41    0.05
   5  -6  -2    0.43    0.06
   5  -6  -2    0.09    0.11
   5  -6  -2    0.36    0.06
  -5   6   2    0.37    0.05
  -5   6   2    0.36    0.06
  -5   6   2    0.29    0.06
  -5   6   2    0.37    0.06
  -5   6   2    0.33    0.06
  -5   6   2    0.56    0.17
  -5   6   2    0.36    0.07
  -5   6   2    0.53    0.06
   4  -6  -2    6.02    0.58
   4  -6  -2    6.99    0.58
   4  -6  -2    6.36    0.58
   4  -6  -2    6.94    0.58
   4  -6  -2    5.95    0.69
   4  -6  -2    6.16    0.59
   4  -6  -2    6.72    0.58
  -4   6   2    6.76    0.61
  -4   6   2    6.45    0.61
  -4   6   2    6.54    0.62
  -4   6   2    7.11    0.60
  -4   6   2    7.19    0.60
  -4   6   2    6.46    0.61
  -4   6   2    6.51    0.61
  -4   6   2    7.69    0.74
  -4   6   2    7.27    0.62
   3  -6  -2    1.28    0.13
   3  -6  -2    1.20    0.14
   3  -6  -2    1.42    0.13
   3  -6  -2    1.47    0.14
   3  -6  -2    1.32    0.13
   3  -6  -2    1.29    0.13
  -3   6   2    1.31    0.14
  -3   6   2    1.30    0.13
  -3   6   2    1.45    0.16
  -3   6   2    1.11    0.24
  -3   6   2    1.27    0.13
  -3   6   2    1.23    0.13
  -3   6   2    1.12    0.14
  -3   6   2    1.33    0.13
  -3   6   2    1.62    0.28
   2  -6  -2    0.14    0.03
   2  -6  -2    0.15    0.04
   2  -6  -2    0.17    0.03
   2  -6  -2    0.15    0.03
   2  -6  -2    0.19    0.04
   2  -6  -2    0.20    0.04
  -2   6   2    0.13    0.09
  -2   6   2    0.20    0.04
  -2   6   2    0.29    0.13
  -2   6   2    0.19    0.04
  -2   6   2    0.18    0.04
  -2   6   2    0.24    0.05
  -2   6   2    0.17    0.04
  -2   6   2    0.18    0.04
  -2   6   2    0.25    0.05
   1  -6  -2    0.65    0.07
   1  -6  -2    0.73    0.07
   1  -6  -2    0.57    0.07
   1  -6  -2    0.60    0.07
   1  -6  -2    0.61    0.08
   1  -6  -2    0.54    0.07
  -1   6   2    0.74    0.09
  -1   6   2    0.63    0.08
  -1   6   2    0.70    0.08
  -1   6   2    0.79    0.08
  -1   6   2    0.63    0.09
  -1   6   2    0.76    0.08
  -1   6   2    0.76    0.19
  -1   6   2    0.65    0.08
  -1   6   2    0.82    0.20
  -1   6   2    0.73    0.08
   0  -6  -2    2.02    0.31
   0  -6  -2    2.28    0.19
   0  -6  -2    2.12    0.20
   0  -6  -2    1.93    0.21
   0  -6  -2    2.16    0.21
   0  -6  -2    2.29    0.20
   0   6   2    2.52    0.24
   0   6   2    2.83    0.24
   0   6   2    2.19    0.24
   0   6   2    2.55    0.24
   0   6   2    2.58    0.34
   0   6   2    2.60    0.24
  -1  -6  -2    0.94    0.10
  -1  -6  -2    0.82    0.10
  -1  -6  -2    0.86    0.08
  -1  -6  -2    0.70    0.09
  -1  -6  -2    1.10    0.09
  -1  -6  -2    0.73    0.10
  -1  -6  -2    0.72    0.20
   1   6   2    0.86    0.10
   1   6   2    1.02    0.11
   1   6   2    0.92    0.11
   1   6   2    0.93    0.10
   1   6   2    1.12    0.11
   1   6   2    0.95    0.21
   1   6   2    0.69    0.10
  -2  -6  -2    5.12    0.51
  -2  -6  -2    5.54    0.63
  -2  -6  -2    5.70    0.51
  -2  -6  -2    6.42    0.49
  -2  -6  -2    5.05    0.50
   2   6   2    8.29    0.79
   2   6   2    7.99    0.66
   2   6   2    6.81    0.66
   2   6   2    6.02    0.66
   2   6   2    8.11    0.66
   2   6   2    7.43    0.66
  -3  -6  -2    2.73    0.26
  -3  -6  -2    2.48    0.38
  -3  -6  -2    2.85    0.25
  -3  -6  -2    2.67    0.26
   3   6   2    4.08    0.48
   3   6   2    3.25    0.36
   3   6   2    4.20    0.40
   3   6   2    3.82    0.34
   3   6   2    4.01    0.36
   3   6   2    3.97    0.36
  -4  -6  -2    0.22    0.04
  -4  -6  -2    0.16    0.15
  -4  -6  -2    0.14    0.02
  -4  -6  -2    0.24    0.05
  -4  -6  -2    0.12    0.04
  -4  -6  -2    0.12    0.04
   4   6   2    0.23    0.05
   4   6   2    0.18    0.13
   4   6   2    0.24    0.05
   4   6   2    0.09    0.04
   4   6   2    0.13    0.04
   4   6   2    0.04    0.04
  -5  -6  -2    0.56    0.05
  -5  -6  -2    0.45    0.05
  -5  -6  -2    0.59    0.08
   5   6   2    0.71    0.08
   5   6   2    0.61    0.21
   5   6   2    0.74    0.10
   5   6   2    0.65    0.09
   5   6   2    0.43    0.09
  -6  -6  -2    0.47    0.11
  -6  -6  -2    0.31    0.06
  -6  -6  -2    0.39    0.04
  -6  -6  -2    0.20    0.05
  -6  -6  -2    0.09    0.22
  -6  -6  -2    0.36    0.04
   6   6   2    0.51    0.07
   6   6   2    0.38    0.08
   6   6   2    0.22    0.07
   6   6   2    0.35    0.21
   6   6   2    0.54    0.08
  -7  -6  -2    0.10    0.05
  -7  -6  -2    0.33    0.29
  -7  -6  -2    0.06    0.04
   7   6   2   -0.10    0.23
   7   6   2    0.11    0.06
   7   6   2    0.11    0.05
  11  -7  -2    0.06    0.04
  11  -7  -2    0.11    0.04
  11  -7  -2   -0.16    0.26
  11  -7  -2    0.05    0.05
  11  -7  -2    0.09    0.03
 -11   7   2    0.14    0.05
 -11   7   2    0.09    0.05
 -11   7   2    0.02    0.05
 -11   7   2   -0.07    0.26
 -11   7   2    0.08    0.05
  10  -7  -2    0.53    0.10
  10  -7  -2    0.55    0.09
  10  -7  -2    0.48    0.08
  10  -7  -2    0.55    0.27
  10  -7  -2    0.64    0.07
 -10   7   2    0.65    0.25
 -10   7   2    0.80    0.10
 -10   7   2    0.51    0.10
 -10   7   2    0.72    0.10
 -10   7   2    0.42    0.09
 -10   7   2    0.60    0.10
   9  -7  -2    0.03    0.02
   9  -7  -2    0.00    0.02
   9  -7  -2   -0.01    0.03
   9  -7  -2    0.04    0.19
   9  -7  -2    0.00    0.03
   9  -7  -2    0.01    0.03
  -9   7   2    0.05    0.03
  -9   7   2    0.02    0.04
  -9   7   2   -0.02    0.14
  -9   7   2    0.03    0.04
  -9   7   2    0.01    0.03
  -9   7   2    0.03    0.04
   8  -7  -2    0.45    0.07
   8  -7  -2    0.52    0.06
   8  -7  -2    0.26    0.05
   8  -7  -2    0.42    0.05
   8  -7  -2    0.30    0.06
   8  -7  -2    0.41    0.08
   8  -7  -2    0.09    0.14
  -8   7   2    0.54    0.09
  -8   7   2    0.35    0.08
  -8   7   2    0.47    0.09
  -8   7   2    0.64    0.09
  -8   7   2    0.75    0.09
  -8   7   2    0.81    0.22
  -8   7   2    0.43    0.08
   7  -7  -2    0.12    0.04
   7  -7  -2    0.19    0.05
   7  -7  -2    0.08    0.04
   7  -7  -2    0.13    0.03
   7  -7  -2   -0.10    0.12
   7  -7  -2    0.11    0.03
  -7   7   2    0.11    0.04
  -7   7   2    0.16    0.05
  -7   7   2    0.11    0.05
  -7   7   2    0.13    0.04
  -7   7   2    0.46    0.16
  -7   7   2    0.14    0.04
   6  -7  -2    1.57    0.18
   6  -7  -2    1.94    0.17
   6  -7  -2    2.11    0.18
   6  -7  -2    1.74    0.18
   6  -7  -2    1.58    0.18
   6  -7  -2    1.74    0.35
  -6   7   2    1.85    0.20
  -6   7   2    1.85    0.20
  -6   7   2    1.97    0.20
  -6   7   2    2.26    0.21
  -6   7   2    1.99    0.19
  -6   7   2    2.13    0.20
  -6   7   2    1.89    0.21
  -6   7   2    2.04    0.31
   5  -7  -2    4.13    0.41
   5  -7  -2    3.96    0.40
   5  -7  -2    4.60    0.39
   5  -7  -2    4.78    0.39
   5  -7  -2    4.36    0.40
   5  -7  -2    4.26    0.40
   5  -7  -2    4.55    0.55
  -5   7   2    4.90    0.43
  -5   7   2    4.39    0.42
  -5   7   2    4.19    0.43
  -5   7   2    4.62    0.41
  -5   7   2    4.68    0.43
  -5   7   2    4.73    0.43
  -5   7   2    4.55    0.42
  -5   7   2    4.83    0.41
   4  -7  -2    7.51    0.73
   4  -7  -2    8.70    0.72
   4  -7  -2    8.54    0.73
   4  -7  -2    7.85    0.72
  -4   7   2    8.85    0.75
  -4   7   2    8.47    0.75
  -4   7   2    8.02    0.75
  -4   7   2    9.35    0.90
  -4   7   2    8.70    0.76
  -4   7   2    8.80    0.74
  -4   7   2    8.28    0.90
  -4   7   2    7.68    0.76
  -4   7   2    7.96    0.75
   3  -7  -2    4.09    0.35
   3  -7  -2    3.43    0.35
   3  -7  -2    3.75    0.34
   3  -7  -2    3.71    0.34
   3  -7  -2    3.79    0.34
   3  -7  -2    3.39    0.35
   3  -7  -2    4.04    0.35
  -3   7   2    4.44    0.49
  -3   7   2    3.68    0.35
  -3   7   2    3.59    0.48
  -3   7   2    3.80    0.35
  -3   7   2    3.60    0.35
  -3   7   2    3.89    0.36
  -3   7   2    4.01    0.35
  -3   7   2    3.89    0.36
  -3   7   2    3.70    0.36
   2  -7  -2    0.93    0.09
   2  -7  -2    0.82    0.10
   2  -7  -2    0.84    0.09
   2  -7  -2    0.95    0.10
   2  -7  -2    0.80    0.09
   2  -7  -2    0.81    0.10
  -2   7   2    0.85    0.11
  -2   7   2    0.80    0.10
  -2   7   2    0.69    0.20
  -2   7   2    0.84    0.10
  -2   7   2    0.90    0.10
  -2   7   2    0.84    0.10
  -2   7   2    0.96    0.23
  -2   7   2    1.01    0.10
  -2   7   2    0.93    0.10
   1  -7  -2    0.00    0.02
   1  -7  -2    0.03    0.02
   1  -7  -2    0.03    0.02
   1  -7  -2    0.00    0.02
   1  -7  -2    0.01    0.02
   1  -7  -2    0.04    0.03
  -1   7   2    0.08    0.12
  -1   7   2    0.01    0.03
  -1   7   2    0.00    0.03
  -1   7   2    0.02    0.02
  -1   7   2    0.02    0.03
  -1   7   2    0.02    0.03
  -1   7   2    0.01    0.03
  -1   7   2    0.06    0.12
  -1   7   2    0.02    0.02
   0  -7  -2    1.89    0.19
   0  -7  -2    2.20    0.18
   0  -7  -2    1.69    0.17
   0  -7  -2    1.86    0.16
   0  -7  -2    1.88    0.18
   0  -7  -2    1.55    0.18
   0   7   2    2.07    0.20
   0   7   2    1.94    0.21
   0   7   2    1.97    0.20
   0   7   2    2.13    0.20
   0   7   2    1.76    0.20
   0   7   2    2.14    0.20
   0   7   2    2.07    0.35
  -1  -7  -2    0.12    0.03
  -1  -7  -2    0.07    0.02
  -1  -7  -2    0.10    0.04
  -1  -7  -2    0.06    0.03
  -1  -7  -2    0.07    0.03
  -1  -7  -2    0.12    0.02
  -1  -7  -2   -0.09    0.11
  -1  -7  -2    0.04    0.03
   1   7   2    0.09    0.04
   1   7   2    0.14    0.04
   1   7   2    0.06    0.03
   1   7   2    0.10    0.04
   1   7   2    0.03    0.04
   1   7   2    0.03    0.03
   1   7   2    0.09    0.10
  -2  -7  -2   -0.01    0.01
  -2  -7  -2    0.04    0.03
  -2  -7  -2   -0.03    0.02
  -2  -7  -2    0.18    0.13
  -2  -7  -2    0.02    0.02
   2   7   2   -0.03    0.03
   2   7   2    0.02    0.03
   2   7   2   -0.11    0.10
   2   7   2    0.01    0.03
   2   7   2    0.01    0.03
   2   7   2    0.02    0.03
   2   7   2    0.03    0.03
  -3  -7  -2    0.03    0.03
  -3  -7  -2    0.03    0.01
  -3  -7  -2   -0.01    0.02
  -3  -7  -2    0.02    0.03
  -3  -7  -2   -0.01    0.03
  -3  -7  -2   -0.21    0.12
  -3  -7  -2    0.02    0.03
   3   7   2    0.03    0.04
   3   7   2    0.00    0.03
   3   7   2    0.01    0.03
   3   7   2    0.09    0.04
   3   7   2    0.04    0.01
   3   7   2    0.15    0.13
   3   7   2    0.04    0.03
  -4  -7  -2    0.92    0.09
  -4  -7  -2    0.71    0.10
  -4  -7  -2    1.10    0.11
  -4  -7  -2    1.18    0.12
  -4  -7  -2    0.45    0.24
   4   7   2    0.84    0.13
   4   7   2    1.21    0.13
   4   7   2    1.29    0.14
   4   7   2    1.21    0.14
   4   7   2    1.62    0.31
  -5  -7  -2    0.65    0.26
  -5  -7  -2    0.22    0.03
  -5  -7  -2    0.25    0.05
  -5  -7  -2    0.25    0.03
  -5  -7  -2    0.12    0.05
  -5  -7  -2    0.28    0.06
   5   7   2    0.22    0.06
   5   7   2    0.22    0.20
   5   7   2    0.26    0.07
   5   7   2    0.27    0.06
   5   7   2    0.31    0.06
  -6  -7  -2    0.66    0.08
  -6  -7  -2    0.62    0.10
  -6  -7  -2   -0.09    0.27
   6   7   2    0.69    0.11
   6   7   2    0.72    0.10
   6   7   2    0.61    0.09
   6   7   2    0.36    0.28
   6   7   2    0.41    0.09
  10  -8  -2    0.04    0.02
  10  -8  -2    0.04    0.03
  10  -8  -2   -0.17    0.23
  10  -8  -2    0.04    0.04
  10  -8  -2   -0.04    0.03
 -10   8   2    0.10    0.05
 -10   8   2   -0.03    0.04
 -10   8   2    0.18    0.21
 -10   8   2    0.02    0.04
 -10   8   2   -0.01    0.04
   9  -8  -2    0.06    0.04
   9  -8  -2    0.04    0.03
   9  -8  -2    0.08    0.03
   9  -8  -2   -0.08    0.19
   9  -8  -2    0.13    0.04
   9  -8  -2    0.16    0.05
  -9   8   2    0.07    0.04
  -9   8   2    0.08    0.17
  -9   8   2    0.06    0.05
  -9   8   2    0.07    0.05
  -9   8   2    0.00    0.04
  -9   8   2    0.15    0.05
   8  -8  -2    0.09    0.17
   8  -8  -2    0.00    0.02
   8  -8  -2   -0.04    0.03
   8  -8  -2    0.03    0.03
   8  -8  -2    0.03    0.03
  -8   8   2   -0.02    0.13
  -8   8   2    0.00    0.03
  -8   8   2   -0.03    0.03
  -8   8   2    0.01    0.03
  -8   8   2    0.01    0.03
  -8   8   2   -0.03    0.02
   7  -8  -2    0.26    0.06
   7  -8  -2    0.31    0.06
   7  -8  -2    0.21    0.04
   7  -8  -2    0.27    0.05
   7  -8  -2    0.46    0.20
   7  -8  -2    0.31    0.06
   7  -8  -2    0.21    0.04
  -7   8   2    0.42    0.07
  -7   8   2    0.25    0.06
  -7   8   2    0.21    0.06
  -7   8   2    0.26    0.06
  -7   8   2    0.20    0.05
  -7   8   2    0.21    0.06
   6  -8  -2    0.16    0.14
   6  -8  -2    0.22    0.05
   6  -8  -2    0.16    0.05
   6  -8  -2    0.12    0.03
   6  -8  -2    0.17    0.04
  -6   8   2    0.22    0.05
  -6   8   2    0.19    0.05
  -6   8   2    0.22    0.03
  -6   8   2    0.14    0.05
  -6   8   2    0.18    0.05
  -6   8   2    0.19    0.14
   5  -8  -2    5.67    0.52
   5  -8  -2    4.75    0.54
   5  -8  -2    5.70    0.54
   5  -8  -2    5.74    0.53
   5  -8  -2    6.70    0.52
   5  -8  -2    6.14    0.52
  -5   8   2    6.15    0.56
  -5   8   2    6.12    0.53
  -5   8   2    6.39    0.55
  -5   8   2    6.87    0.72
  -5   8   2    5.17    0.58
  -5   8   2    6.35    0.56
  -5   8   2    6.19    0.56
   4  -8  -2    6.73    0.59
   4  -8  -2    6.43    0.60
   4  -8  -2    7.06    0.59
   4  -8  -2    5.53    0.60
   4  -8  -2    7.01    0.59
   4  -8  -2    6.90    0.60
  -4   8   2    6.90    0.64
  -4   8   2    7.08    0.64
  -4   8   2    7.35    0.63
  -4   8   2    7.56    0.64
  -4   8   2    7.08    0.79
  -4   8   2    6.57    0.79
  -4   8   2    6.57    0.63
  -4   8   2    6.79    0.63
   3  -8  -2    1.20    0.12
   3  -8  -2    1.15    0.13
   3  -8  -2    1.04    0.13
   3  -8  -2    1.19    0.13
   3  -8  -2    1.28    0.12
   3  -8  -2    1.02    0.13
  -3   8   2    1.26    0.14
  -3   8   2    1.24    0.28
  -3   8   2    1.18    0.14
  -3   8   2    1.17    0.13
  -3   8   2    1.21    0.14
  -3   8   2    1.44    0.14
  -3   8   2    1.13    0.30
  -3   8   2    1.25    0.14
  -3   8   2    1.13    0.13
   2  -8  -2    1.36    0.15
   2  -8  -2    1.48    0.14
   2  -8  -2    1.26    0.13
   2  -8  -2    1.28    0.14
  -2   8   2    1.45    0.15
  -2   8   2    1.37    0.15
  -2   8   2    1.32    0.15
  -2   8   2    1.27    0.15
  -2   8   2    1.59    0.33
  -2   8   2    1.28    0.15
  -2   8   2    1.49    0.30
  -2   8   2    1.37    0.15
  -2   8   2    1.41    0.14
   1  -8  -2    0.12    0.04
   1  -8  -2    0.13    0.04
   1  -8  -2    0.16    0.04
   1  -8  -2    0.09    0.03
   1  -8  -2    0.10    0.02
  -1   8   2    0.09    0.04
  -1   8   2    0.07    0.04
  -1   8   2    0.08    0.12
  -1   8   2   -0.03    0.12
  -1   8   2    0.04    0.04
  -1   8   2    0.12    0.04
  -1   8   2    0.18    0.05
  -1   8   2    0.08    0.04
   0  -8  -2    4.60    0.46
   0  -8  -2    5.62    0.45
   0  -8  -2    5.46    0.47
   0  -8  -2    4.83    0.44
   0   8   2    6.06    0.53
   0   8   2    6.34    0.69
   0   8   2    5.53    0.69
   0   8   2    6.24    0.54
   0   8   2    6.13    0.53
   0   8   2    5.53    0.54
   0   8   2    5.09    0.53
   0   8   2    5.67    0.53
  -1  -8  -2    1.37    0.13
  -1  -8  -2    1.01    0.12
  -1  -8  -2    1.25    0.11
  -1  -8  -2    1.23    0.13
  -1  -8  -2    1.09    0.11
  -1  -8  -2    0.93    0.13
  -1  -8  -2    1.37    0.30
   1   8   2    1.15    0.15
   1   8   2    1.46    0.18
   1   8   2    1.49    0.31
   1   8   2    1.48    0.22
   1   8   2    1.50    0.16
   1   8   2    1.40    0.15
  -2  -8  -2    0.16    0.16
  -2  -8  -2    0.27    0.05
  -2  -8  -2    0.25    0.05
  -2  -8  -2    0.20    0.06
  -2  -8  -2    0.20    0.04
  -2  -8  -2    0.28    0.04
  -2  -8  -2    0.33    0.05
  -2  -8  -2    0.21    0.06
   2   8   2    0.35    0.17
   2   8   2    0.28    0.07
   2   8   2    0.23    0.06
   2   8   2    0.33    0.04
   2   8   2    0.21    0.06
   2   8   2    0.30    0.06
   2   8   2    0.20    0.06
  -3  -8  -2    0.32    0.04
  -3  -8  -2    0.34    0.06
  -3  -8  -2    0.27    0.04
  -3  -8  -2    0.22    0.05
  -3  -8  -2    0.05    0.19
  -3  -8  -2    0.46    0.06
   3   8   2    0.35    0.04
   3   8   2    0.31    0.07
   3   8   2    0.39    0.08
   3   8   2    0.35    0.07
   3   8   2    0.57    0.22
   3   8   2    0.44    0.08
  -4  -8  -2    1.23    0.38
  -4  -8  -2    1.55    0.15
  -4  -8  -2    1.75    0.15
  -4  -8  -2    2.04    0.19
   4   8   2    2.05    0.23
   4   8   2    1.74    0.38
   4   8   2    2.33    0.22
   4   8   2    2.14    0.22
  -5  -8  -2    0.92    0.11
  -5  -8  -2    0.64    0.09
  -5  -8  -2   -0.25    0.29
  -5  -8  -2    0.92    0.10
   5   8   2    1.05    0.13
   5   8   2    0.85    0.31
   5   8   2    0.92    0.13
   5   8   2    0.58    0.12
   5   8   2    1.08    0.12
  10  -9  -2   -0.01    0.03
  10  -9  -2   -0.06    0.03
  10  -9  -2    0.02    0.03
 -10   9   2   -0.03    0.04
 -10   9   2    0.04    0.04
 -10   9   2    0.01    0.03
 -10   9   2   -0.08    0.04
   9  -9  -2    0.02    0.03
   9  -9  -2   -0.01    0.24
   9  -9  -2    0.04    0.04
   9  -9  -2    0.00    0.03
  -9   9   2   -0.01    0.03
  -9   9   2    0.04    0.20
  -9   9   2    0.01    0.04
  -9   9   2   -0.01    0.03
  -9   9   2    0.09    0.05
  -9   9   2   -0.10    0.04
   8  -9  -2    0.04    0.04
   8  -9  -2    0.01    0.03
   8  -9  -2   -0.08    0.18
  -8   9   2   -0.03    0.03
  -8   9   2   -0.12    0.17
  -8   9   2    0.01    0.04
  -8   9   2    0.04    0.04
  -8   9   2    0.02    0.04
  -8   9   2   -0.01    0.03
   7  -9  -2    0.29    0.06
   7  -9  -2    0.15    0.04
   7  -9  -2    0.05    0.18
   7  -9  -2    0.16    0.05
   7  -9  -2    0.20    0.04
  -7   9   2    0.19    0.03
  -7   9   2    0.21    0.05
  -7   9   2    0.25    0.06
  -7   9   2    0.38    0.19
  -7   9   2    0.24    0.07
  -7   9   2    0.24    0.06
  -7   9   2    0.33    0.07
   6  -9  -2   -0.04    0.02
   6  -9  -2    0.02    0.03
   6  -9  -2    0.00    0.02
   6  -9  -2   -0.04    0.02
   6  -9  -2    0.02    0.03
   6  -9  -2    0.01    0.02
  -6   9   2    0.00    0.03
  -6   9   2    0.01    0.03
  -6   9   2    0.04    0.04
  -6   9   2    0.02    0.01
  -6   9   2   -0.02    0.03
  -6   9   2    0.01    0.13
  -6   9   2    0.01    0.03
  -6   9   2    0.03    0.03
   5  -9  -2    0.00    0.03
   5  -9  -2    0.01    0.03
   5  -9  -2    0.02    0.03
   5  -9  -2   -0.01    0.02
   5  -9  -2    0.03    0.02
  -5   9   2   -0.02    0.02
  -5   9   2    0.11    0.15
  -5   9   2   -0.17    0.15
  -5   9   2    0.02    0.03
  -5   9   2   -0.01    0.03
  -5   9   2    0.02    0.03
   4  -9  -2    0.01    0.02
   4  -9  -2    0.03    0.02
   4  -9  -2   -0.04    0.02
   4  -9  -2   -0.03    0.02
   4  -9  -2    0.03    0.02
  -4   9   2   -0.04    0.03
  -4   9   2    0.06    0.14
  -4   9   2   -0.03    0.03
  -4   9   2   -0.05    0.02
  -4   9   2    0.00    0.03
  -4   9   2   -0.02    0.03
   3  -9  -2    0.28    0.04
   3  -9  -2    0.22    0.05
   3  -9  -2    0.21    0.05
   3  -9  -2    0.27    0.04
   3  -9  -2    0.10    0.04
   3  -9  -2    0.21    0.04
  -3   9   2    0.26    0.06
  -3   9   2    0.28    0.06
  -3   9   2    0.17    0.04
  -3   9   2    0.31    0.19
  -3   9   2    0.14    0.06
  -3   9   2    0.24    0.06
  -3   9   2    0.30    0.06
  -3   9   2    0.26    0.06
   2  -9  -2    0.65    0.07
   2  -9  -2    0.73    0.08
   2  -9  -2    0.68    0.09
   2  -9  -2    0.61    0.08
   2  -9  -2    0.57    0.07
  -2   9   2    0.66    0.08
  -2   9   2    0.69    0.09
  -2   9   2    0.53    0.09
  -2   9   2    0.65    0.12
  -2   9   2    0.68    0.10
  -2   9   2    0.70    0.25
  -2   9   2    0.65    0.10
   1  -9  -2    0.76    0.10
   1  -9  -2    1.00    0.11
   1  -9  -2    0.95    0.09
   1  -9  -2    0.75    0.09
   1  -9  -2    0.86    0.09
  -1   9   2    0.92    0.26
  -1   9   2    0.96    0.11
  -1   9   2    0.85    0.12
  -1   9   2    0.97    0.12
  -1   9   2    0.79    0.11
  -1   9   2    1.14    0.28
   0  -9  -2   -0.01    0.03
   0  -9  -2   -0.02    0.02
   0  -9  -2   -0.03    0.02
   0  -9  -2   -0.04    0.01
   0  -9  -2   -0.03    0.02
   0   9   2   -0.16    0.14
   0   9   2    0.00    0.04
   0   9   2   -0.13    0.17
   0   9   2    0.02    0.04
   0   9   2    0.02    0.03
   0   9   2   -0.06    0.03
   0   9   2   -0.02    0.03
  -1  -9  -2    0.01    0.02
  -1  -9  -2    0.02    0.02
  -1  -9  -2    0.00    0.03
  -1  -9  -2    0.00    0.02
  -1  -9  -2    0.02    0.01
   1   9   2    0.00    0.04
   1   9   2    0.01    0.03
   1   9   2    0.00    0.15
   1   9   2   -0.05    0.03
   1   9   2   -0.01    0.04
   1   9   2    0.03    0.04
  -2  -9  -2    0.18    0.04
  -2  -9  -2    0.09    0.24
  -2  -9  -2    0.28    0.04
  -2  -9  -2    0.29    0.06
  -2  -9  -2    0.23    0.03
  -2  -9  -2    0.19    0.03
   2   9   2    0.25    0.03
   2   9   2    0.52    0.24
   2   9   2    0.27    0.07
   2   9   2    0.29    0.07
   2   9   2    0.19    0.06
  -3  -9  -2    0.24    0.04
  -3  -9  -2    0.26    0.05
  -3  -9  -2    0.33    0.05
  -3  -9  -2   -0.58    0.24
  -3  -9  -2    0.27    0.06
   3   9   2    0.31    0.22
   3   9   2    0.32    0.07
   3   9   2    0.29    0.07
   3   9   2    0.37    0.04
   3   9   2    0.42    0.10
   3   9   2    0.36    0.07
   9 -10  -2    0.05    0.04
   9 -10  -2    0.00    0.03
   9 -10  -2   -0.08    0.03
   9 -10  -2    0.03    0.03
  -9  10   2    0.03    0.04
  -9  10   2    0.05    0.04
  -9  10   2   -0.04    0.03
  -9  10   2    0.00    0.04
   8 -10  -2    0.06    0.04
   8 -10  -2   -0.06    0.24
   8 -10  -2   -0.01    0.03
  -8  10   2    0.09    0.05
  -8  10   2    0.00    0.04
  -8  10   2    0.07    0.04
  -8  10   2    0.07    0.05
  -8  10   2    0.52    0.26
  -8  10   2    0.03    0.04
  -8  10   2    0.05    0.02
   7 -10  -2    0.51    0.06
   7 -10  -2    0.39    0.08
   7 -10  -2    0.34    0.06
  -7  10   2    0.47    0.09
  -7  10   2    0.46    0.09
  -7  10   2    0.53    0.10
  -7  10   2    0.59    0.09
  -7  10   2    0.46    0.09
  -7  10   2    0.56    0.26
  -7  10   2    0.50    0.22
   6 -10  -2    0.28    0.06
   6 -10  -2    0.36    0.06
   6 -10  -2    0.36    0.07
   6 -10  -2    0.35    0.05
  -6  10   2    0.45    0.09
  -6  10   2    0.53    0.09
  -6  10   2    0.41    0.08
  -6  10   2    0.36    0.08
  -6  10   2    0.35    0.07
  -6  10   2    0.03    0.21
   5 -10  -2    0.48    0.06
   5 -10  -2    0.40    0.06
   5 -10  -2    0.39    0.07
   5 -10  -2    0.47    0.06
   5 -10  -2    0.55    0.08
  -5  10   2    0.37    0.07
  -5  10   2    0.25    0.08
  -5  10   2    0.63    0.09
  -5  10   2    0.40    0.08
  -5  10   2    0.55    0.09
  -5  10   2    0.62    0.24
  -5  10   2    0.04    0.22
  -5  10   2    0.50    0.09
   4 -10  -2    0.32    0.05
   4 -10  -2    0.25    0.05
   4 -10  -2    0.17    0.05
   4 -10  -2    0.20    0.04
  -4  10   2    0.29    0.07
  -4  10   2    0.20    0.06
  -4  10   2    0.28    0.06
  -4  10   2    0.22    0.06
  -4  10   2    0.28    0.06
  -4  10   2    0.18    0.19
  -4  10   2    0.19    0.20
  -4  10   2    0.22    0.05
   3 -10  -2    0.13    0.03
   3 -10  -2    0.12    0.04
   3 -10  -2    0.11    0.03
  -3  10   2    0.13    0.05
  -3  10   2    0.10    0.04
  -3  10   2    0.05    0.05
  -3  10   2    0.08    0.04
  -3  10   2    0.07    0.04
  -3  10   2    0.09    0.16
  -3  10   2   -0.02    0.21
  -3  10   2    0.06    0.04
   2 -10  -2    0.10    0.03
   2 -10  -2    0.15    0.03
   2 -10  -2    0.15    0.05
   2 -10  -2    0.16    0.03
  -2  10   2    0.14    0.05
  -2  10   2    0.00    0.20
  -2  10   2    0.18    0.06
  -2  10   2    0.09    0.05
  -2  10   2    0.13    0.05
  -2  10   2    0.30    0.19
  -2  10   2    0.20    0.06
   1 -10  -2    0.01    0.02
   1 -10  -2    0.01    0.02
   1 -10  -2    0.03    0.03
   1 -10  -2    0.03    0.02
  -1  10   2    0.04    0.04
  -1  10   2    0.06    0.19
  -1  10   2    0.06    0.04
  -1  10   2    0.08    0.23
  -1  10   2   -0.01    0.03
  -1  10   2    0.02    0.04
   0 -10  -2    1.50    0.14
   0 -10  -2    1.69    0.14
   0 -10  -2    1.40    0.16
   0 -10  -2    1.25    0.14
   0  10   2    2.01    0.19
   0  10   2    1.42    0.18
   0  10   2    1.58    0.18
   0  10   2    1.63    0.39
   0  10   2    1.60    0.38
   0  10   2    1.54    0.18
  -1 -10  -2    0.36    0.06
  -1 -10  -2    0.65    0.07
  -1 -10  -2    0.51    0.06
  -1 -10  -2    0.51    0.08
   1  10   2    0.75    0.10
   1  10   2    0.58    0.11
   1  10   2    0.44    0.24
   1  10   2    0.62    0.10
   1  10   2    0.48    0.09
  -2 -10  -2    0.12    0.02
  -2 -10  -2    0.11    0.05
  -2 -10  -2    0.02    0.03
  -2 -10  -2    0.10    0.02
  -2 -10  -2    0.13    0.03
   2  10   2    0.17    0.06
   2  10   2   -0.01    0.05
   2  10   2    0.19    0.06
   2  10   2    0.41    0.27
   2  10   2    0.02    0.04
   7 -11  -2    0.18    0.04
   7 -11  -2    0.13    0.06
   7 -11  -2    0.20    0.04
   7 -11  -2    0.18    0.06
  -7  11   2    0.20    0.06
  -7  11   2    0.18    0.33
  -7  11   2    0.25    0.07
  -7  11   2    0.22    0.07
  -7  11   2    0.19    0.06
   6 -11  -2    0.44    0.08
   6 -11  -2    0.38    0.05
   6 -11  -2    0.44    0.06
   6 -11  -2    0.32    0.07
  -6  11   2    0.39    0.08
  -6  11   2    0.38    0.09
  -6  11   2    0.42    0.08
  -6  11   2    0.32    0.08
  -6  11   2    0.31    0.08
  -6  11   2    0.94    0.35
   5 -11  -2    0.11    0.03
   5 -11  -2    0.08    0.03
   5 -11  -2    0.06    0.04
  -5  11   2    0.17    0.21
  -5  11   2    0.09    0.05
  -5  11   2    0.08    0.05
  -5  11   2    0.11    0.05
  -5  11   2    0.21    0.28
  -5  11   2    0.13    0.05
  -5  11   2    0.06    0.04
   4 -11  -2    0.04    0.03
   4 -11  -2    0.01    0.02
   4 -11  -2    0.04    0.02
  -4  11   2   -0.03    0.18
  -4  11   2    0.04    0.04
  -4  11   2    0.02    0.03
  -4  11   2    0.19    0.05
  -4  11   2    0.05    0.05
  -4  11   2    0.24    0.28
  -4  11   2    0.07    0.04
   3 -11  -2    0.07    0.03
   3 -11  -2    0.09    0.03
   3 -11  -2    0.05    0.02
   3 -11  -2    0.05    0.04
  -3  11   2    0.09    0.05
  -3  11   2    0.03    0.05
  -3  11   2    0.06    0.05
  -3  11   2   -0.03    0.25
  -3  11   2    0.09    0.05
  -3  11   2    0.01    0.03
  -3  11   2   -0.06    0.22
   2 -11  -2   -0.01    0.02
   2 -11  -2   -0.03    0.03
   2 -11  -2   -0.01    0.03
  -2  11   2    0.01    0.04
  -2  11   2   -0.03    0.03
  -2  11   2   -0.09    0.23
  -2  11   2   -0.02    0.04
  -2  11   2    0.01    0.03
   1 -11  -2    0.02    0.02
   1 -11  -2    0.02    0.02
   1 -11  -2    0.01    0.03
   1 -11  -2   -0.02    0.03
  -1  11   2   -0.01    0.04
  -1  11   2    0.00    0.04
  -1  11   2   -0.20    0.25
  -1  11   2    0.01    0.04
  -1  11   2    0.00    0.05
   0 -11  -2    1.41    0.12
   0 -11  -2    1.05    0.13
   0 -11  -2    1.19    0.12
   0 -11  -2    1.44    0.15
   0  11   2    1.43    0.16
   0  11   2    1.51    0.17
   0  11   2    1.10    0.17
   0  11   2    1.54    0.18
   0  11   2    1.49    0.41
   0  12  -3    0.30    0.06
   0  12  -3    0.30    0.06
   0  12  -3    0.41    0.19
   0  12  -3    0.32    0.07
   0 -12   3    0.29    0.05
  -1  12  -3    0.90    0.25
  -1  12  -3    0.94    0.13
  -1  12  -3    0.76    0.11
  -1  12  -3    0.88    0.12
  -1  12  -3    0.84    0.13
  -1  12  -3    1.17    0.12
   1 -12   3    0.89    0.09
   1 -12   3    1.01    0.11
  -2  12  -3    1.75    0.19
  -2  12  -3    1.68    0.19
  -2  12  -3    2.54    0.35
  -2  12  -3    1.58    0.17
  -2  12  -3    1.67    0.19
  -2  12  -3    1.87    0.20
  -2  12  -3    2.01    0.19
   2 -12   3    1.67    0.16
   2 -12   3    1.59    0.16
  -3  12  -3    0.12    0.05
  -3  12  -3    0.12    0.05
  -3  12  -3    0.32    0.19
  -3  12  -3    0.03    0.04
  -3  12  -3    0.11    0.04
  -3  12  -3    0.17    0.06
  -3  12  -3    0.16    0.05
   3 -12   3    0.09    0.03
  -4  12  -3    0.02    0.19
  -4  12  -3    0.07    0.04
  -4  12  -3    0.05    0.03
  -4  12  -3   -0.01    0.03
  -4  12  -3    0.06    0.04
  -4  12  -3    0.10    0.04
  -4  12  -3    0.05    0.04
   4 -12   3    0.08    0.03
   4 -12   3    0.02    0.02
  -5  12  -3   -0.18    0.18
  -5  12  -3   -0.01    0.04
  -5  12  -3    0.04    0.03
  -5  12  -3    0.00    0.03
  -5  12  -3    0.03    0.03
  -5  12  -3   -0.03    0.04
  -5  12  -3   -0.03    0.03
   5 -12   3   -0.03    0.04
   5 -12   3   -0.03    0.02
  -6  12  -3   -0.04    0.03
  -6  12  -3    0.05    0.04
  -6  12  -3    0.12    0.04
  -6  12  -3    0.05    0.23
  -6  12  -3   -0.03    0.03
   6 -12   3    0.03    0.04
   6 -12   3    0.03    0.03
  -7  12  -3    0.10    0.04
  -7  12  -3    0.14    0.05
  -7  12  -3    0.18    0.06
  -7  12  -3    0.14    0.05
  -7  12  -3    0.16    0.28
  -7  12  -3    0.08    0.04
   7 -12   3    0.04    0.03
   7 -12   3    0.15    0.06
   2  11  -3    0.13    0.05
   2  11  -3    0.21    0.18
   2  11  -3    0.09    0.05
   2  11  -3    0.14    0.05
   2  11  -3    0.14    0.04
  -2 -11   3    0.07    0.03
   1  11  -3   -0.03    0.02
   1  11  -3    0.01    0.04
   1  11  -3   -0.04    0.03
   1  11  -3    0.01    0.04
   1  11  -3   -0.07    0.14
   1  11  -3    0.06    0.03
  -1 -11   3   -0.01    0.02
  -1 -11   3    0.02    0.02
   0  11  -3   -0.25    0.13
   0  11  -3    0.03    0.03
   0  11  -3   -0.01    0.03
   0  11  -3    0.04    0.03
   0  11  -3    0.02    0.03
   0  11  -3    0.12    0.16
   0 -11   3   -0.01    0.01
   0 -11   3    0.04    0.02
   0 -11   3    0.03    0.02
   0 -11   3    0.04    0.02
  -1  11  -3    0.05    0.04
  -1  11  -3   -0.25    0.13
  -1  11  -3    0.06    0.04
  -1  11  -3    0.00    0.04
  -1  11  -3    0.06    0.04
  -1  11  -3    0.04    0.02
  -1  11  -3    0.04    0.03
  -1  11  -3    0.19    0.16
   1 -11   3    0.02    0.01
   1 -11   3    0.04    0.02
   1 -11   3    0.04    0.02
  -2  11  -3    0.11    0.04
  -2  11  -3    0.21    0.05
  -2  11  -3    0.29    0.16
  -2  11  -3    0.17    0.04
  -2  11  -3    0.09    0.05
  -2  11  -3    0.15    0.05
  -2  11  -3    0.19    0.06
  -2  11  -3    0.12    0.16
   2 -11   3    0.02    0.02
   2 -11   3    0.12    0.03
   2 -11   3    0.08    0.02
  -3  11  -3    1.02    0.13
  -3  11  -3    1.04    0.12
  -3  11  -3    1.01    0.12
  -3  11  -3    1.26    0.13
  -3  11  -3    0.92    0.11
  -3  11  -3    1.11    0.12
  -3  11  -3    1.18    0.27
   3 -11   3    0.96    0.11
   3 -11   3    0.96    0.10
  -4  11  -3   -0.18    0.16
  -4  11  -3   -0.01    0.03
  -4  11  -3    0.13    0.15
  -4  11  -3    0.02    0.03
  -4  11  -3   -0.02    0.02
  -4  11  -3   -0.01    0.03
  -4  11  -3    0.04    0.03
  -4  11  -3    0.03    0.03
   4 -11   3    0.01    0.02
   4 -11   3    0.11    0.03
  -5  11  -3    0.04    0.03
  -5  11  -3    0.02    0.12
  -5  11  -3    0.05    0.04
  -5  11  -3    0.03    0.03
  -5  11  -3   -0.02    0.02
  -5  11  -3    0.04    0.03
  -5  11  -3    0.04    0.03
  -5  11  -3   -0.07    0.16
  -5  11  -3    0.04    0.05
   5 -11   3    0.00    0.02
   5 -11   3   -0.03    0.02
   5 -11   3    0.01    0.02
   5 -11   3    0.00    0.03
  -6  11  -3   -0.02    0.03
  -6  11  -3    0.05    0.04
  -6  11  -3    0.04    0.04
  -6  11  -3   -0.01    0.02
  -6  11  -3    0.13    0.14
  -6  11  -3    0.01    0.03
  -6  11  -3    0.02    0.03
  -6  11  -3    0.00    0.03
  -6  11  -3   -0.19    0.18
   6 -11   3    0.04    0.04
   6 -11   3    0.02    0.02
  -7  11  -3    0.18    0.06
  -7  11  -3    0.22    0.07
  -7  11  -3    0.33    0.19
  -7  11  -3    0.23    0.06
  -7  11  -3    0.19    0.05
  -7  11  -3    0.25    0.06
  -7  11  -3    0.28    0.07
   7 -11   3    0.11    0.04
   7 -11   3    0.15    0.04
   7 -11   3    0.14    0.05
  -8  11  -3    0.09    0.05
  -8  11  -3    0.11    0.05
  -8  11  -3    0.17    0.05
  -8  11  -3    0.18    0.05
   8 -11   3    0.13    0.04
   8 -11   3    0.07    0.04
   8 -11   3    0.17    0.06
  -9  11  -3    0.26    0.06
  -9  11  -3    0.24    0.07
  -9  11  -3    0.23    0.07
  -9  11  -3    0.36    0.07
  -9  11  -3    0.23    0.07
   9 -11   3    0.22    0.07
   9 -11   3    0.10    0.04
   9 -11   3    0.24    0.05
   9 -11   3    0.05    0.02
   4  10  -3    0.01    0.03
   4  10  -3    0.11    0.20
   4  10  -3    0.07    0.04
   4  10  -3    0.00    0.04
   4  10  -3    0.01    0.04
  -4 -10   3    0.02    0.03
  -4 -10   3    0.01    0.03
  -4 -10   3   -0.02    0.25
   3  10  -3    0.75    0.08
   3  10  -3    0.85    0.11
   3  10  -3    0.94    0.24
   3  10  -3    0.99    0.11
   3  10  -3    0.96    0.11
  -3 -10   3    0.54    0.24
  -3 -10   3    0.71    0.09
  -3 -10   3    0.85    0.09
   2  10  -3    0.00    0.03
   2  10  -3   -0.04    0.13
   2  10  -3    0.02    0.02
   2  10  -3    0.00    0.03
   2  10  -3    0.05    0.03
   2  10  -3   -0.01    0.03
  -2 -10   3    0.04    0.03
  -2 -10   3   -0.12    0.16
  -2 -10   3    0.04    0.03
   1  10  -3    0.81    0.11
   1  10  -3    0.65    0.10
   1  10  -3    0.79    0.10
   1  10  -3    0.81    0.10
   1  10  -3    1.05    0.11
   1  10  -3    0.96    0.23
  -1 -10   3    0.69    0.08
  -1 -10   3    0.78    0.08
  -1 -10   3    0.80    0.10
  -1 -10   3    0.52    0.08
   0  10  -3   -0.08    0.12
   0  10  -3    0.30    0.05
   0  10  -3    0.19    0.05
   0  10  -3    0.24    0.05
   0  10  -3    0.05    0.14
   0  10  -3    0.25    0.06
   0  10  -3    0.24    0.05
   0 -10   3    0.21    0.06
   0 -10   3    0.23    0.04
   0 -10   3    0.27    0.03
   0 -10   3    0.26    0.04
  -1  10  -3    0.82    0.11
  -1  10  -3    0.77    0.10
  -1  10  -3    0.85    0.09
  -1  10  -3    0.79    0.10
  -1  10  -3    0.93    0.10
  -1  10  -3    0.74    0.20
  -1  10  -3    0.75    0.10
   1 -10   3    0.73    0.09
   1 -10   3    0.93    0.10
   1 -10   3    0.96    0.11
  -2  10  -3    0.03    0.13
  -2  10  -3    0.18    0.04
  -2  10  -3    0.09    0.04
  -2  10  -3    0.12    0.04
  -2  10  -3    0.19    0.05
  -2  10  -3    0.17    0.04
  -2  10  -3    0.16    0.04
   2 -10   3    0.10    0.03
   2 -10   3    0.14    0.03
   2 -10   3    0.14    0.03
  -3  10  -3   -0.01    0.02
  -3  10  -3    0.00    0.02
  -3  10  -3    0.00    0.03
  -3  10  -3   -0.02    0.02
  -3  10  -3    0.00    0.03
  -3  10  -3    0.01    0.02
  -3  10  -3    0.04    0.13
   3 -10   3    0.00    0.02
   3 -10   3    0.00    0.02
   3 -10   3   -0.02    0.01
  -4  10  -3    0.02    0.03
  -4  10  -3    0.01    0.02
  -4  10  -3    0.02    0.03
  -4  10  -3    0.03    0.03
  -4  10  -3    0.02    0.02
  -4  10  -3    0.01    0.03
  -4  10  -3   -0.07    0.12
  -4  10  -3   -0.01    0.02
   4 -10   3    0.03    0.02
   4 -10   3    0.00    0.02
   4 -10   3    0.06    0.04
   4 -10   3    0.01    0.02
  -5  10  -3    0.19    0.04
  -5  10  -3    0.09    0.15
  -5  10  -3    0.09    0.04
  -5  10  -3    0.09    0.04
  -5  10  -3    0.12    0.04
  -5  10  -3    0.08    0.15
  -5  10  -3    0.11    0.04
  -5  10  -3    0.09    0.03
  -5  10  -3    0.10    0.04
   5 -10   3    0.20    0.06
  -6  10  -3    0.22    0.13
  -6  10  -3    0.27    0.06
  -6  10  -3    0.20    0.05
  -6  10  -3    0.36    0.06
  -6  10  -3    0.32    0.06
  -6  10  -3    0.29    0.06
  -6  10  -3    0.26    0.04
  -6  10  -3    0.29    0.07
   6 -10   3    0.29    0.05
   6 -10   3    0.22    0.06
   6 -10   3    0.29    0.06
   6 -10   3    0.40    0.17
   6 -10   3    0.22    0.05
   6 -10   3    0.27    0.05
  -7  10  -3    0.46    0.08
  -7  10  -3    0.42    0.07
  -7  10  -3    0.31    0.18
  -7  10  -3    0.33    0.07
  -7  10  -3    0.44    0.07
  -7  10  -3    0.32    0.07
  -7  10  -3    0.40    0.07
   7 -10   3    0.38    0.06
   7 -10   3    0.34    0.07
   7 -10   3    0.34    0.06
   7 -10   3    0.33    0.04
   7 -10   3    0.31    0.04
  -8  10  -3    0.33    0.07
  -8  10  -3    0.29    0.16
  -8  10  -3    0.30    0.06
  -8  10  -3    0.37    0.07
  -8  10  -3    0.32    0.07
  -8  10  -3    0.21    0.06
   8 -10   3    0.16    0.22
   8 -10   3    0.11    0.05
   8 -10   3    0.25    0.03
   8 -10   3    0.17    0.05
   8 -10   3    0.15    0.05
  -9  10  -3    0.16    0.05
  -9  10  -3    0.10    0.05
  -9  10  -3    0.12    0.05
  -9  10  -3    0.08    0.05
  -9  10  -3    0.09    0.06
   9 -10   3    0.07    0.03
   9 -10   3    0.11    0.04
   9 -10   3    0.10    0.03
   9 -10   3    0.19    0.06
   5   9  -3    0.39    0.06
   5   9  -3    0.23    0.22
   5   9  -3    0.23    0.06
  -5  -9   3    0.38    0.22
  -5  -9   3    0.29    0.06
  -5  -9   3    0.39    0.06
   4   9  -3    0.10    0.04
   4   9  -3    0.10    0.16
   4   9  -3    0.09    0.04
   4   9  -3    0.11    0.05
   4   9  -3    0.19    0.05
  -4  -9   3    0.07    0.03
  -4  -9   3    0.13    0.04
  -4  -9   3    0.07    0.20
   3   9  -3    1.11    0.13
   3   9  -3    1.56    0.14
   3   9  -3    1.24    0.13
   3   9  -3    0.85    0.13
   3   9  -3    1.34    0.26
   3   9  -3    1.20    0.11
  -3  -9   3    0.97    0.12
  -3  -9   3    1.22    0.11
  -3  -9   3    0.99    0.12
  -3  -9   3    0.88    0.23
  -3  -9   3    0.89    0.11
   2   9  -3    0.23    0.05
   2   9  -3    0.17    0.05
   2   9  -3    0.15    0.12
   2   9  -3    0.19    0.05
   2   9  -3    0.17    0.04
   2   9  -3    0.25    0.05
  -2  -9   3    0.14    0.04
  -2  -9   3    0.21    0.04
  -2  -9   3    0.39    0.15
  -2  -9   3    0.17    0.05
   1   9  -3   -0.03    0.10
   1   9  -3   -0.01    0.01
   1   9  -3   -0.04    0.02
   1   9  -3    0.00    0.02
   1   9  -3   -0.03    0.02
   1   9  -3    0.01    0.03
  -1  -9   3   -0.01    0.02
  -1  -9   3    0.02    0.01
  -1  -9   3   -0.04    0.01
  -1  -9   3   -0.01    0.02
   0   9  -3    4.03    0.36
   0   9  -3    3.63    0.35
   0   9  -3    3.41    0.35
   0   9  -3    4.37    0.45
   0   9  -3    3.65    0.36
   0   9  -3    3.84    0.35
   0   9  -3    4.30    0.36
   0  -9   3    3.95    0.32
   0  -9   3    2.82    0.32
   0  -9   3    3.40    0.33
   0  -9   3    3.61    0.31
   0  -9   3    3.50    0.31
  -1   9  -3    0.29    0.05
  -1   9  -3    0.35    0.08
  -1   9  -3    0.44    0.06
  -1   9  -3    0.26    0.05
  -1   9  -3    0.27    0.06
  -1   9  -3    0.35    0.05
  -1   9  -3    0.47    0.15
  -1   9  -3    0.34    0.06
   1  -9   3    0.26    0.04
   1  -9   3    0.33    0.04
   1  -9   3    0.16    0.05
   1  -9   3    0.29    0.04
   1  -9   3    0.25    0.04
  -2   9  -3    0.02    0.02
  -2   9  -3    0.05    0.03
  -2   9  -3    0.00    0.03
  -2   9  -3    0.03    0.03
  -2   9  -3    0.00    0.02
  -2   9  -3    0.00    0.03
  -2   9  -3    0.01    0.02
  -2   9  -3    0.04    0.09
   2  -9   3    0.02    0.01
   2  -9   3    0.00    0.02
   2  -9   3    0.00    0.02
  -3   9  -3    0.33    0.05
  -3   9  -3    0.24    0.05
  -3   9  -3    0.21    0.05
  -3   9  -3    0.24    0.05
  -3   9  -3    0.27    0.06
  -3   9  -3    0.31    0.04
  -3   9  -3    0.14    0.13
  -3   9  -3    0.35    0.05
  -3   9  -3    0.30    0.05
   3  -9   3    0.25    0.04
   3  -9   3    0.25    0.04
   3  -9   3    0.31    0.06
   3  -9   3    0.26    0.04
  -4   9  -3    0.03    0.03
  -4   9  -3    0.03    0.03
  -4   9  -3    0.00    0.02
  -4   9  -3   -0.02    0.11
  -4   9  -3    0.03    0.02
  -4   9  -3    0.03    0.03
  -4   9  -3    0.01    0.02
  -4   9  -3    0.02    0.02
   4  -9   3    0.02    0.02
   4  -9   3    0.03    0.02
   4  -9   3    0.03    0.02
   4  -9   3   -0.01    0.03
  -5   9  -3    0.37    0.07
  -5   9  -3    0.49    0.07
  -5   9  -3    0.42    0.06
  -5   9  -3    0.42    0.07
  -5   9  -3    0.44    0.07
  -5   9  -3    0.59    0.07
  -5   9  -3    0.53    0.07
   5  -9   3    0.37    0.07
   5  -9   3    0.45    0.08
   5  -9   3    0.36    0.15
   5  -9   3    0.50    0.06
   5  -9   3    0.55    0.07
   5  -9   3    0.48    0.06
  -6   9  -3    0.06    0.04
  -6   9  -3    0.04    0.03
  -6   9  -3    0.00    0.02
  -6   9  -3    0.03    0.03
  -6   9  -3    0.01    0.03
  -6   9  -3    0.00    0.02
  -6   9  -3    0.00    0.08
  -6   9  -3   -0.03    0.02
   6  -9   3    0.02    0.01
   6  -9   3    0.01    0.02
   6  -9   3   -0.01    0.02
   6  -9   3    0.00    0.11
   6  -9   3    0.01    0.01
   6  -9   3    0.02    0.02
   6  -9   3    0.00    0.03
  -7   9  -3    0.03    0.03
  -7   9  -3    0.04    0.03
  -7   9  -3    0.02    0.12
  -7   9  -3   -0.01    0.03
  -7   9  -3    0.01    0.03
  -7   9  -3    0.02    0.03
  -7   9  -3    0.02    0.03
   7  -9   3   -0.01    0.02
   7  -9   3    0.00    0.01
   7  -9   3    0.02    0.02
   7  -9   3    0.03    0.02
   7  -9   3    0.02    0.03
   7  -9   3    0.09    0.13
   7  -9   3    0.05    0.03
  -8   9  -3    0.02    0.03
  -8   9  -3    0.00    0.03
  -8   9  -3    0.06    0.04
  -8   9  -3    0.13    0.12
  -8   9  -3    0.04    0.03
  -8   9  -3   -0.07    0.03
  -8   9  -3   -0.01    0.03
   8  -9   3   -0.01    0.03
   8  -9   3   -0.01    0.02
   8  -9   3    0.11    0.17
   8  -9   3    0.02    0.02
   8  -9   3   -0.01    0.02
   8  -9   3    0.03    0.03
  -9   9  -3    0.24    0.06
  -9   9  -3    0.19    0.06
  -9   9  -3    0.31    0.07
  -9   9  -3    0.43    0.18
  -9   9  -3    0.28    0.06
  -9   9  -3    0.34    0.06
   9  -9   3    0.09    0.21
   9  -9   3    0.20    0.04
   9  -9   3    0.23    0.06
   9  -9   3    0.17    0.04
   9  -9   3    0.21    0.06
   9  -9   3    0.21    0.04
 -10   9  -3    0.19    0.06
 -10   9  -3    0.18    0.06
 -10   9  -3    0.25    0.06
 -10   9  -3    0.20    0.06
 -10   9  -3    0.11    0.06
  10  -9   3    0.16    0.04
  10  -9   3    0.15    0.06
  10  -9   3    0.05    0.03
  10  -9   3    0.19    0.05
  10  -9   3    0.19    0.04
   6   8  -3    0.02    0.03
   6   8  -3    0.00    0.04
   6   8  -3    0.01    0.04
   6   8  -3    0.00    0.22
   6   8  -3   -0.03    0.03
  -6  -8   3    0.02    0.02
  -6  -8   3   -0.02    0.02
  -6  -8   3   -0.02    0.03
  -6  -8   3    0.03    0.03
  -6  -8   3    0.34    0.24
   5   8  -3    1.15    0.28
   5   8  -3    1.54    0.15
   5   8  -3    1.43    0.15
   5   8  -3    0.99    0.14
   5   8  -3    1.31    0.14
  -5  -8   3    0.49    0.24
  -5  -8   3    0.77    0.09
  -5  -8   3    0.88    0.09
  -5  -8   3    1.08    0.11
   4   8  -3   -0.05    0.02
   4   8  -3    0.01    0.03
   4   8  -3    0.05    0.12
   4   8  -3   -0.03    0.03
   4   8  -3    0.00    0.02
  -4  -8   3    0.06    0.03
  -4  -8   3    0.01    0.02
  -4  -8   3    0.00    0.01
  -4  -8   3    0.02    0.14
  -4  -8   3    0.02    0.01
  -4  -8   3    0.02    0.02
   3   8  -3    0.00    0.03
   3   8  -3    0.04    0.01
   3   8  -3   -0.03    0.02
   3   8  -3    0.08    0.03
   3   8  -3    0.03    0.03
   3   8  -3    0.02    0.03
  -3  -8   3    0.02    0.03
  -3  -8   3    0.09    0.13
  -3  -8   3    0.01    0.02
  -3  -8   3    0.01    0.02
   2   8  -3    0.83    0.09
   2   8  -3    0.55    0.09
   2   8  -3    0.66    0.09
   2   8  -3    0.80    0.07
   2   8  -3    0.90    0.18
   2   8  -3    0.95    0.09
   2   8  -3    0.77    0.09
  -2  -8   3    0.60    0.08
  -2  -8   3    0.61    0.07
  -2  -8   3    0.59    0.07
  -2  -8   3    0.61    0.20
   1   8  -3    4.61    0.45
   1   8  -3    4.39    0.43
   1   8  -3    5.26    0.52
   1   8  -3    4.93    0.44
   1   8  -3    5.21    0.44
   1   8  -3    4.69    0.44
  -1  -8   3    4.28    0.42
  -1  -8   3    4.54    0.40
  -1  -8   3    4.33    0.41
  -1  -8   3    5.18    0.41
  -1  -8   3    3.78    0.49
   0   8  -3    2.44    0.36
   0   8  -3    3.28    0.28
   0   8  -3    3.12    0.29
   0   8  -3    3.38    0.29
   0   8  -3    3.01    0.29
   0   8  -3    2.94    0.29
   0   8  -3    3.25    0.28
   0   8  -3    3.14    0.30
   0   8  -3    3.16    0.31
   0   8  -3    3.25    0.37
   0  -8   3    2.93    0.28
   0  -8   3    2.88    0.27
   0  -8   3    2.55    0.27
   0  -8   3    3.14    0.26
   0  -8   3    3.27    0.27
  -1   8  -3    4.42    0.40
  -1   8  -3    3.97    0.39
  -1   8  -3    5.25    0.48
  -1   8  -3    4.30    0.38
  -1   8  -3    4.43    0.38
  -1   8  -3    4.15    0.47
  -1   8  -3    4.46    0.39
  -1   8  -3    4.14    0.39
  -1   8  -3    4.13    0.40
  -1   8  -3    4.04    0.39
   1  -8   3    4.32    0.36
   1  -8   3    3.58    0.36
   1  -8   3    4.12    0.38
   1  -8   3    4.26    0.37
   1  -8   3    4.01    0.36
  -2   8  -3    0.00    0.03
  -2   8  -3   -0.04    0.06
  -2   8  -3   -0.06    0.06
  -2   8  -3    0.00    0.02
  -2   8  -3    0.04    0.02
  -2   8  -3    0.01    0.01
  -2   8  -3    0.01    0.02
  -2   8  -3    0.00    0.02
  -2   8  -3    0.02    0.03
  -2   8  -3   -0.02    0.01
   2  -8   3    0.00    0.01
   2  -8   3   -0.02    0.03
   2  -8   3    0.02    0.02
   2  -8   3    0.02    0.02
  -3   8  -3    0.04    0.02
  -3   8  -3    0.13    0.08
  -3   8  -3   -0.06    0.07
  -3   8  -3    0.06    0.03
  -3   8  -3    0.04    0.02
  -3   8  -3    0.02    0.03
  -3   8  -3    0.02    0.02
  -3   8  -3    0.03    0.02
  -3   8  -3    0.05    0.02
  -3   8  -3    0.04    0.02
   3  -8   3    0.03    0.02
   3  -8   3    0.01    0.02
   3  -8   3    0.04    0.03
   3  -8   3    0.05    0.02
  -4   8  -3    3.80    0.35
  -4   8  -3    4.06    0.35
  -4   8  -3    3.59    0.35
  -4   8  -3    3.97    0.37
  -4   8  -3    3.89    0.36
  -4   8  -3    4.28    0.44
  -4   8  -3    4.39    0.36
  -4   8  -3    3.44    0.36
   4  -8   3    3.82    0.33
   4  -8   3    3.74    0.34
   4  -8   3    3.33    0.34
   4  -8   3    3.62    0.35
   4  -8   3    3.99    0.33
   4  -8   3    3.24    0.42
  -5   8  -3    0.46    0.08
  -5   8  -3    0.61    0.14
  -5   8  -3    0.38    0.06
  -5   8  -3    0.52    0.07
  -5   8  -3    0.36    0.06
  -5   8  -3    0.45    0.06
  -5   8  -3    0.43    0.06
  -5   8  -3    0.48    0.06
   5  -8   3    0.38    0.04
   5  -8   3    0.42    0.04
   5  -8   3    0.39    0.05
   5  -8   3    0.36    0.13
   5  -8   3    0.37    0.05
   5  -8   3    0.36    0.06
   5  -8   3    0.42    0.06
   5  -8   3    0.28    0.07
  -6   8  -3    0.26    0.06
  -6   8  -3    0.28    0.05
  -6   8  -3    0.22    0.05
  -6   8  -3    0.24    0.04
  -6   8  -3    0.27    0.05
  -6   8  -3    0.26    0.05
  -6   8  -3    0.25    0.11
  -6   8  -3    0.30    0.05
   6  -8   3    0.23    0.04
   6  -8   3    0.24    0.05
   6  -8   3    0.22    0.06
   6  -8   3    0.25    0.04
   6  -8   3    0.41    0.15
   6  -8   3    0.16    0.04
   6  -8   3    0.24    0.03
  -7   8  -3    0.01    0.03
  -7   8  -3    0.00    0.03
  -7   8  -3    0.03    0.03
  -7   8  -3   -0.01    0.03
  -7   8  -3    0.02    0.03
  -7   8  -3    0.02    0.03
   7  -8   3    0.00    0.02
   7  -8   3   -0.07    0.11
   7  -8   3    0.02    0.03
   7  -8   3   -0.01    0.02
   7  -8   3    0.03    0.03
   7  -8   3    0.00    0.02
   7  -8   3    0.01    0.02
  -8   8  -3    0.86    0.10
  -8   8  -3    0.62    0.11
  -8   8  -3    1.21    0.24
  -8   8  -3    0.72    0.10
  -8   8  -3    1.07    0.11
  -8   8  -3    0.88    0.11
   8  -8   3    0.71    0.09
   8  -8   3    0.79    0.11
   8  -8   3    0.79    0.08
   8  -8   3    0.71    0.23
   8  -8   3    0.66    0.08
   8  -8   3    0.74    0.08
   8  -8   3    0.74    0.09
   8  -8   3    0.64    0.08
  -9   8  -3    0.60    0.10
  -9   8  -3    0.49    0.23
  -9   8  -3    0.81    0.09
  -9   8  -3    0.49    0.08
  -9   8  -3    0.60    0.10
   9  -8   3    0.37    0.06
   9  -8   3    0.55    0.09
   9  -8   3    0.52    0.07
   9  -8   3    0.48    0.06
   9  -8   3    0.11    0.18
   9  -8   3    0.39    0.07
 -10   8  -3    0.59    0.24
 -10   8  -3    0.53    0.09
 -10   8  -3    0.50    0.09
 -10   8  -3    0.42    0.08
 -10   8  -3    0.34    0.08
  10  -8   3    0.35    0.07
  10  -8   3    0.33    0.08
  10  -8   3    0.22    0.25
  10  -8   3    0.38    0.06
   7   7  -3    0.14    0.05
   7   7  -3    0.16    0.05
   7   7  -3    0.19    0.05
   7   7  -3    0.29    0.20
  -7  -7   3    0.13    0.04
  -7  -7   3    0.17    0.05
  -7  -7   3    0.00    0.23
  -7  -7   3    0.12    0.03
   6   7  -3    1.55    0.15
   6   7  -3    1.58    0.16
   6   7  -3    1.20    0.16
   6   7  -3    1.36    0.30
   6   7  -3    1.64    0.16
  -6  -7   3    0.98    0.12
  -6  -7   3    1.01    0.12
  -6  -7   3    1.16    0.11
  -6  -7   3    1.01    0.27
  -6  -7   3    1.32    0.13
   5   7  -3    0.29    0.06
   5   7  -3    0.25    0.06
   5   7  -3    0.33    0.06
   5   7  -3    0.05    0.12
   5   7  -3    0.20    0.04
   5   7  -3    0.18    0.05
  -5  -7   3    0.20    0.05
  -5  -7   3    0.31    0.05
  -5  -7   3    0.16    0.03
  -5  -7   3    0.17    0.16
  -5  -7   3    0.19    0.03
  -5  -7   3    0.12    0.04
   4   7  -3    0.88    0.19
   4   7  -3    0.37    0.07
   4   7  -3    0.43    0.07
   4   7  -3    0.54    0.07
   4   7  -3    0.55    0.07
   4   7  -3    0.52    0.07
  -4  -7   3    0.31    0.14
  -4  -7   3    0.35    0.05
  -4  -7   3    0.46    0.06
  -4  -7   3    0.46    0.06
  -4  -7   3    0.34    0.06
   3   7  -3    0.24    0.05
   3   7  -3    0.39    0.13
   3   7  -3    0.27    0.03
   3   7  -3    0.22    0.05
   3   7  -3    0.24    0.05
   3   7  -3    0.22    0.05
   3   7  -3    0.33    0.05
  -3  -7   3    0.18    0.03
  -3  -7   3    0.26    0.04
  -3  -7   3    0.09    0.11
  -3  -7   3    0.21    0.04
  -3  -7   3    0.23    0.05
  -3  -7   3    0.25    0.04
  -3  -7   3    0.21    0.03
   2   7  -3    2.98    0.27
   2   7  -3    2.96    0.29
   2   7  -3    3.41    0.29
   2   7  -3    2.94    0.28
   2   7  -3    3.14    0.28
   2   7  -3    3.48    0.36
   2   7  -3    2.81    0.30
  -2  -7   3    2.47    0.23
  -2  -7   3    2.51    0.22
  -2  -7   3    2.19    0.22
  -2  -7   3    2.18    0.30
   1   7  -3    8.80    0.74
   1   7  -3    8.01    0.66
   1   7  -3    6.86    0.67
   1   7  -3    6.83    0.65
   1   7  -3    7.65    0.65
   1   7  -3    7.26    0.66
   1   7  -3    6.97    0.66
[truncated: 5,174,317 more chars]
